# Supplementary material for: Gene Flow Across Genus Barriers – Conjugation of Dinoroseobacter shibae’s 191-kb Killer Plasmid into Phaeobacter inhibens and AHL-mediated Expression of Type IV Secretion Systems
Source: Front Microbiol. 2016 May 31;7:742. doi: 10.3389/fmicb.2016.00742 (PMC4886583; doi:10.3389/fmicb.2016.00742)
Supplement: Supplementary file 1 [file Data_Sheet_1.XLSX]

## Sheet: AHL_final
####	Differential Expression data ∆luxI1 and ∆luxI1 supplemented with respective AHLs vs. wild-type
####	(if not stated otherwise AHLs have been added at 500 nM)
####			Annotation			log2 fold change												p-value
Name	ControlType	LocusTag	NCBIAccession	Scaffold	Description	3-oxo-C12 2.5µM.M	3-oxo-C12.M	3-oxo-C14.M	3-oxo-C14en.M	3-oxo-C16en.M	C12 2.5 µM.M	C14.M	C14en.M	C16.M	C16en.M	C8 2.5µM.M	∆luxI1.M	3-oxo-C12 2.5 µM.P	3-oxo-C12.P	3-oxo-C14.P	3-oxo-C14en.P	3-oxo-C16en.P	C12 2.5µM.P	C14.P	C14en.P	C16.P	C16en.P	C8 2.5 µM.P	∆luxI1.P
RDRS04190	FALSE	Dshi_4210	YP_001542401	NC_009959	PilT protein domain protein	1.107	1.12469	1.26045	1.28857	1.22396	-0.255708	1.26823	1.10467	1.23945	1.20503	0.0838757	0.0467077	0.000106983	8.40287e-05	5.20088e-06	6.42284e-06	8.26965e-05	0.105803	3.93732e-06	2.98328e-05	3.27697e-06	3.86196e-05	0.601792	0.636082
RDRS03661	FALSE	Dshi_3668	YP_001541882	NC_009955	protein of unknown function UPF0005	-0.342072	-0.35462	0.0338201	-0.0156799	0.0802667	-1.43399	0.260049	-0.0499818	0.233108	-0.15165	-1.30819	-1.21739	0.0850023	0.0817548	0.864109	0.943105	0.78078	4.44352e-07	0.0889461	0.816912	0.115817	0.435113	1.03743e-06	1.56038e-08
RDRS03773	FALSE	Dshi_3781	YP_001541992	NC_009955	hypothetical protein	0.34995	0.192568	0.308939	0.96071	0.266416	0.756035	1.34384	1.05911	0.486147	0.559072	0.16615	0.63483	0.481194	0.743225	0.381989	0.0105216	0.630959	0.023809	0.000853095	0.00804348	0.12897	0.16222	0.609464	0.00402051
RDRS02603	FALSE	Dshi_2609	YP_001533943	NC_009952	\RNA polymerase, sigma 32 subunit, RpoH\""	-0.563417	-0.562004	-0.242053	-0.224789	-0.273205	-1.34549	-0.0611792	-0.240998	-0.0338762	-0.570857	-1.24169	-1.09624	0.00122538	0.00123834	0.0428315	0.0711637	0.0870965	5.01918e-08	0.634448	0.0676725	0.796338	0.000714607	1.05427e-07	2.30351e-09
RDRS03493	FALSE	Dshi_3500	YP_001534834	NC_009952	\competence protein F, putative\""	-0.956233	-1.88239	-0.729178	-0.901363	-0.832714	-2.68459	-0.887694	-0.339325	-0.430531	-1.06192	-2.70869	-2.92373	2.32596e-05	3.02468e-07	2.96551e-05	7.46719e-06	0.00011808	9.22905e-11	4.70068e-06	0.0140075	0.00124123	7.76359e-06	6.42314e-11	1.3934e-13
RDRS02017	FALSE	Dshi_2021	YP_001533361	NC_009952	hypothetical protein	-0.702748	-0.666808	-0.307964	-0.18012	-0.563904	-1.42245	0.190004	-0.16953	-0.230948	-0.669181	-2.93814	-1.24586	0.100932	0.132516	0.385279	0.669395	0.227481	0.000456344	0.60395	0.705834	0.508247	0.095135	7.26647e-07	2.14385e-05
RDRS02264	FALSE	Dshi_2268	YP_001533605	NC_009952	TadE family protein	-0.721612	-1.40503	-0.516786	-0.856702	-0.649246	-1.68722	-0.657424	0.0857488	-0.298355	-0.865046	-1.63585	-1.75618	0.010008	9.37576e-05	0.0188902	0.00115853	0.0266877	1.76913e-06	0.00443215	0.762522	0.136768	0.00225388	2.22287e-06	7.88216e-09
RDRS02734	FALSE	Dshi_2740	YP_001534074	NC_009952	putative CheA signal transduction histidine kinase	-1.15787	-2.02972	-0.949099	-1.29891	-1.24425	-2.03909	-1.25197	-0.394192	-0.669691	-1.37856	-2.02663	-2.14003	0.00252726	3.56259e-05	0.0022799	0.000326203	0.00262646	3.21527e-06	0.000280638	0.1954	0.0135095	0.0004971	2.97225e-06	1.38145e-08
RDRS04166	FALSE	Dshi_4186	YP_001542377	NC_009959	ABC transporter related	0.965965	1.00606	1.21948	1.17547	1.08677	-0.502306	1.27723	1.04009	1.14531	1.10078	-0.159884	-0.444976	3.04626e-06	2.52323e-06	4.50925e-08	9.45412e-08	1.80876e-06	5.86018e-05	2.31107e-08	3.586e-07	4.21483e-08	7.22341e-07	0.0675211	1.8829e-06
RDRS03371	FALSE	Dshi_3377	YP_001534711	NC_009952	flagellar hook-associated protein FlgL family protein	-0.669945	-1.95092	-0.356523	-0.850295	-0.698918	-2.52578	-0.703433	0.142389	-0.190576	-1.01911	-2.44694	-2.72464	0.0977596	0.000178171	0.271528	0.0155892	0.107812	1.95056e-06	0.0284621	0.739875	0.570401	0.0108449	2.43394e-06	5.93239e-09
RDRS03967	FALSE	Dshi_3977	YP_001542186	NC_009957	hypothetical protein	0.758413	0.750773	0.910337	0.982402	0.800841	-2.30113	1.04118	0.828684	0.754136	0.913431	-2.5267	-2.84492	0.000449663	0.000449504	1.67173e-05	1.37454e-05	0.000474135	1.68878e-09	4.28051e-06	7.58706e-05	4.59388e-05	7.35537e-05	6.18477e-10	8.6489e-13
RDRS01360	FALSE	Dshi_1364	YP_001532707	NC_009952	hypothetical protein	-1.0068	-1.87782	-0.744344	-0.92343	-0.700361	-2.70974	-0.665526	-0.0601518	-0.314708	-1.28195	-2.61115	-2.77742	0.00113168	8.91972e-06	0.00196861	0.000596995	0.0166026	1.43927e-08	0.00375138	0.837128	0.111471	0.000120351	1.91736e-08	5.60749e-11
RDRS00311	FALSE	Dshi_0312	YP_001531662	NC_009952	N-acyl-L-homoserine lactone synthetase-like protein	-2.07779	-1.95837	-1.98066	-1.88779	-2.00206	-1.85391	-1.89844	-1.93956	-1.89556	-2.05913	-1.70589	-1.85153	3.8446e-07	5.99484e-07	4.57656e-08	1.12262e-07	7.28811e-07	2.56654e-08	4.96023e-08	1.41551e-07	4.15551e-08	3.57279e-07	5.73495e-08	1.27667e-10
RDRS02279	FALSE	Dshi_2283	YP_001533620	NC_009952	monooxygenase	3.92354	1.5462	2.12104	1.89302	1.97691	4.37658	1.87489	1.5711	1.83925	1.85038	4.42966	-0.216714	1.22514e-09	5.00347e-06	4.28337e-08	1.38166e-07	1.05534e-06	1.95064e-11	7.22907e-08	1.16052e-06	6.52791e-08	7.53372e-07	1.18529e-11	0.0234294
RDRS01331	FALSE	Dshi_1335	YP_001532678	NC_009952	hypothetical protein	0.714398	1.02434	0.854785	0.692357	0.765403	0.255363	0.68997	0.63243	0.646502	0.989453	0.405737	0.578767	5.79233e-06	4.05777e-07	1.37495e-07	1.63526e-06	5.82057e-06	0.00212654	7.76809e-07	4.30265e-06	1.10214e-06	3.60677e-07	5.2437e-05	1.78446e-08
RDRS03621	FALSE	Dshi_3628	YP_001541842	NC_009955	hypothetical protein	0.292711	0.256404	0.530349	0.622658	0.339999	-2.35719	0.785898	0.511014	0.495382	0.429896	-2.36132	-2.45429	0.0710974	0.125013	0.000665259	0.000280804	0.05067	5.84874e-10	2.53612e-05	0.00168253	0.000710816	0.00799326	5.48503e-10	1.67981e-12
RDRS01554	FALSE	Dshi_1558	YP_001532901	NC_009952	hypothetical protein	1.53384	1.62191	1.63902	1.61397	1.51759	-0.0177111	1.57852	1.61255	1.49492	1.44911	-0.361911	-0.215286	6.493e-05	3.71644e-05	5.2958e-06	9.03276e-06	0.00011808	0.935128	6.20047e-06	1.16657e-05	6.9774e-06	6.94302e-05	0.0776943	0.0893903
RDRS04189	FALSE	Dshi_4209	YP_001542400	NC_009959	glycerophosphoryl diester phosphodiesterase	0.901022	0.92154	0.947347	0.920087	0.865691	0.33583	0.973856	0.850194	1.01726	0.895969	0.724723	0.483346	0.000194753	0.000139777	1.88264e-05	3.68939e-05	0.000401266	0.0213801	1.39736e-05	9.80337e-05	6.37621e-06	0.000125005	0.000107535	5.62729e-05
RDRS01201	FALSE	Dshi_1205	YP_001532548	NC_009952	hypothetical protein	1.31655	1.7393	1.2718	1.23181	1.16111	1.90343	1.30651	0.857895	0.885682	1.52399	2.23289	2.10604	1.85458e-05	2.52323e-06	3.52209e-06	6.65934e-06	9.22988e-05	3.47754e-08	2.44454e-06	0.000194432	4.17061e-05	4.51555e-06	7.1577e-09	6.46895e-11
RDRS01082	FALSE	Dshi_1086	YP_001532429	NC_009952	hypothetical protein	-0.621656	-1.23483	-0.582338	-1.06122	-0.732746	-1.14133	-0.875233	-0.112796	-0.250052	-1.28447	-1.06817	-1.68071	0.139397	0.00676851	0.079673	0.00530588	0.103136	0.00187685	0.0114202	0.80558	0.453888	0.00328087	0.00261573	1.11892e-06
RDRS02272	FALSE	Dshi_2276	YP_001533613	NC_009952	hypothetical protein	1.73911	1.52187	1.7778	1.44417	1.3846	2.16475	1.371	1.67136	1.43045	1.70219	1.9296	0.0716454	3.302e-06	1.04996e-05	3.38519e-07	3.11265e-06	3.88724e-05	2.04329e-08	2.82449e-06	1.38085e-06	1.38879e-06	3.17127e-06	5.83661e-08	0.473725
RDRS00073	FALSE	Dshi_0073	YP_001531423	NC_009952	anti-sigma-factor antagonist	-0.970311	-2.66781	-0.715419	-1.11685	-0.740383	-3.58234	-1.19583	-0.147864	-0.37717	-1.40202	-3.60565	-4.11763	0.0238939	2.09054e-05	0.0354545	0.00395408	0.101621	9.54325e-08	0.00177841	0.740886	0.238329	0.00189627	8.11548e-08	1.15655e-10
RDRS02886	FALSE	Dshi_2892	YP_001534226	NC_009952	heat shock protein Hsp20	-0.0912333	-0.0848038	0.0495932	0.213455	-0.00756622	-1.8138	0.525143	0.280791	0.233579	-0.0817213	-1.75257	-1.82371	0.785366	0.78987	0.823048	0.265613	0.989378	1.64216e-07	0.00612386	0.158171	0.167188	0.739664	2.05891e-07	8.65326e-10
RDRS00474	FALSE	Dshi_0476	YP_001531825	NC_009952	hypothetical protein	-0.602306	-0.504243	-0.533208	-0.424913	-0.430403	-0.814527	-0.273578	-0.588231	-0.371591	-0.548034	-1.00804	-0.729079	0.00234631	0.00798506	0.00117947	0.00698842	0.025321	2.9964e-05	0.0460558	0.00114041	0.00853264	0.00292668	3.72387e-06	8.13412e-07
RDRS00296	FALSE	Dshi_0297	YP_001531647	NC_009952	ribosomal protein L5	-0.737265	-0.79199	-0.790183	-0.816567	-0.946523	-0.954553	-0.683657	-0.610194	-0.726663	-0.788789	-1.16916	-0.839433	7.04412e-05	3.53613e-05	5.36077e-06	6.39392e-06	1.81763e-05	5.07054e-07	1.79952e-05	0.000101627	6.89394e-06	2.84982e-05	6.53285e-08	1.28719e-08
RDRS03650	FALSE	Dshi_3657	YP_001541871	NC_009955	transposase IS3/IS911 family protein	0.181705	0.16177	0.396365	0.421118	0.325084	-1.3314	0.496319	0.186174	0.475304	0.130462	-1.52994	-1.78745	0.168714	0.239562	0.00119447	0.0011185	0.0236799	1.6011e-08	0.000203894	0.107012	0.000198501	0.29557	3.95609e-09	4.61244e-12
RDRS03246	FALSE	Dshi_3252	YP_001534586	NC_009952	flagellar basal-body rod protein FlgG	-0.82081	-1.9043	-0.380587	-0.674875	-0.588995	-2.7414	-0.506211	0.136504	0.00153552	-1.04943	-2.58736	-3.02426	0.0227956	7.63698e-05	0.175406	0.0253267	0.121797	2.3174e-07	0.0642446	0.713053	0.995476	0.00403169	3.70776e-07	4.44812e-10
RDRS00415	FALSE	Dshi_0416	YP_001531766	NC_009952	protein of unknown function DUF1127	-0.195567	-0.0448095	0.227326	0.195363	0.327075	-1.46295	0.268921	-0.192576	0.394626	-0.286995	-1.52045	-1.66724	0.343297	0.871068	0.134229	0.226368	0.111599	2.65672e-07	0.0692921	0.25821	0.00979314	0.107025	1.6573e-07	3.61331e-10
RDRS03968	FALSE	Dshi_3978	YP_001542187	NC_009957	hypothetical protein	0.956683	0.865442	1.13103	1.10773	0.934143	-1.9027	1.28015	0.983897	1.10132	1.04086	-2.08509	-2.23204	5.57026e-05	0.000110697	1.95281e-06	3.46292e-06	0.00011808	6.54593e-09	5.67533e-07	1.17478e-05	1.38879e-06	1.99207e-05	2.43247e-09	5.81277e-12
RDRS00382	FALSE	Dshi_0383	YP_001531733	NC_009952	hypothetical protein	-0.426128	-0.454338	-0.280214	-0.55059	-0.442166	-1.11025	-0.752928	-0.258553	-0.0934341	-0.542382	-0.941613	-0.910165	0.514456	0.479506	0.565777	0.243119	0.516178	0.0130973	0.0803055	0.648487	0.850853	0.308039	0.0276823	0.00216536
RDRS04143	FALSE	Dshi_4163	YP_001542354	NC_009959	binding-protein-dependent transport systems inner membrane component	0.62082	0.564548	0.73813	0.497185	0.384561	1.00636	0.324185	0.430838	0.508831	0.399327	1.31543	1.00577	0.00355373	0.00718748	0.000219914	0.00477066	0.0643935	1.0691e-05	0.0334765	0.0145802	0.0021824	0.0311743	7.84004e-07	8.30099e-08
RDRS01123	FALSE	Dshi_1127	YP_001532470	NC_009952	response regulator receiver protein	-0.987369	-1.94876	-0.884285	-1.39999	-0.983264	-2.27314	-1.21422	-0.255929	-0.585975	-1.56136	-2.13808	-2.50408	0.00690359	5.15406e-05	0.00377035	0.000186631	0.0112557	1.11666e-06	0.000363956	0.430874	0.0275537	0.00020704	1.91609e-06	2.65374e-09
RDRS03636	FALSE	Dshi_3643	YP_001541857	NC_009955	hypothetical protein	0.837643	0.8469	1.01571	1.04717	0.845615	-2.24887	1.24617	0.983354	0.986238	1.04603	-2.41075	-2.53496	9.2807e-05	7.6436e-05	2.63546e-06	3.08416e-06	0.000136647	6.61151e-10	3.74121e-07	6.69776e-06	1.85817e-06	1.08949e-05	3.16485e-10	9.08025e-13
RDRS02845	FALSE	Dshi_2851	YP_001534185	NC_009952	autoinducer synthesis protein	-0.638843	-0.692049	-0.145071	-0.167919	0.115009	-1.4946	0.111586	0.0909702	0.173644	0.454643	-2.10813	-2.42674	0.00214162	0.0012397	0.333581	0.283782	0.629282	1.46288e-07	0.456728	0.623383	0.207896	0.0119851	4.67627e-09	5.81277e-12
RDRS03326	FALSE	Dshi_3332	YP_001534666	NC_009952	histidine kinase	-0.945233	-1.97462	-0.608561	-1.10655	-0.971919	-2.08049	-1.07948	-0.373183	-0.47486	-1.12731	-2.23845	-2.52305	0.000252148	8.4013e-07	0.00124491	1.62547e-05	0.000321864	1.43545e-08	1.18818e-05	0.0384758	0.00445804	4.61975e-05	6.57851e-09	1.01465e-11
RDRS04060	FALSE	Dshi_4074	YP_001542277	NC_009958	transposase IS3/IS911 family protein	0.101142	-1.04888	0.354229	-0.0988453	0.193655	-2.08677	-0.171649	0.633988	0.552578	0.0720715	-1.93895	-2.24298	0.851724	0.00552758	0.196512	0.78176	0.676562	2.64259e-06	0.55321	0.0388342	0.0355804	0.853197	4.3685e-06	8.35705e-09
RDRS03059	FALSE	Dshi_3065	YP_001534399	NC_009952	diguanylate phosphodiesterase	-0.812229	-1.62796	-0.341135	-0.849479	-0.631781	-2.04127	-0.810296	-0.0263479	-0.19016	-0.986916	-1.93511	-2.20913	0.0579795	0.00115694	0.328202	0.0208913	0.168637	2.32541e-05	0.0187779	0.956882	0.595652	0.0175473	3.05905e-05	8.864e-08
RDRS01121	FALSE	Dshi_1125	YP_001532468	NC_009952	type II secretion system protein	-0.57171	-1.89908	-0.4524	-0.996512	-0.75228	-2.07684	-0.821594	0.170357	-0.201168	-1.49372	-1.99443	-2.36517	0.12978	0.000118819	0.128609	0.00386325	0.0616414	6.08769e-06	0.0086385	0.655131	0.509727	0.000525258	7.38796e-06	1.20067e-08
RDRS00540	FALSE	Dshi_0542	YP_001531889	NC_009952	phosphate transporter	-0.394037	-0.58634	-0.637007	-1.04335	-0.786019	-0.29804	-1.38019	-0.977716	-0.746465	-0.245682	-0.48738	-1.02891	0.711314	0.525484	0.312585	0.107862	0.377724	0.618766	0.0262135	0.155094	0.201985	0.774796	0.399975	0.00829668
RDRS00163	FALSE	Dshi_0163	YP_001531513	NC_009952	chromosome segregation protein SMC	-0.0581367	0.000444397	-0.153272	-0.192577	-0.0903721	0.640318	-0.106328	-0.0829807	-0.118959	-0.378566	1.01815	0.838449	0.850297	0.997806	0.33971	0.247083	0.747465	0.00052694	0.51591	0.684818	0.446181	0.0429963	9.49727e-06	6.18615e-07
RDRS03258	FALSE	Dshi_3264	YP_001534598	NC_009952	hypothetical protein	-0.918745	-1.88547	-0.671663	-0.864484	-0.766607	-3.04015	-0.886612	-0.247426	-0.185504	-1.1521	-3.12049	-3.41911	0.0173774	0.000132504	0.0282067	0.00948522	0.0587971	1.57346e-07	0.00568427	0.497629	0.550894	0.00335805	1.11489e-07	2.41269e-10
RDRS03242	FALSE	Dshi_3248	YP_001534582	NC_009952	flagellar basal-body rod protein FlgC	-1.1102	-2.11396	-0.767156	-1.05663	-0.918942	-3.12635	-1.08631	-0.330731	-0.391237	-1.30944	-3.08305	-3.48656	0.002426	1.75958e-05	0.00640361	0.00106901	0.0120232	2.74443e-08	0.000548952	0.25408	0.109772	0.0004971	2.99498e-08	4.80835e-11
RDRS02076	FALSE	Dshi_2080	YP_001533418	NC_009952	\5,10-methylenetetrahydrofolate reductase\""	0.412131	0.522759	0.565537	0.54996	0.639206	0.00518762	0.710357	0.406293	0.860736	-0.192996	1.23966	0.949056	0.406908	0.266816	0.109996	0.138947	0.181754	0.988449	0.0418537	0.312277	0.0141854	0.681128	0.00145142	0.000297718
RDRS00624	FALSE	Dshi_0626	YP_001531973	NC_009952	binding-protein-dependent transport systems inner membrane component	0.245803	0.406046	0.0660355	0.136474	0.130681	0.878551	0.200218	0.238136	0.141167	0.100196	1.03218	0.678652	0.308806	0.0821986	0.754647	0.516396	0.667936	0.000140402	0.257463	0.23785	0.432052	0.674886	2.96349e-05	1.70062e-05
RDRS01155	FALSE	Dshi_1159	YP_001532502	NC_009952	hypothetical protein	-0.861594	-1.83811	-0.660746	-1.1799	-0.656148	-2.22246	-0.844124	0.0251643	-0.353138	-1.60216	-2.16007	-2.2848	0.0858593	0.00149512	0.096552	0.00813995	0.23016	4.3164e-05	0.0327425	0.965385	0.364249	0.00239052	4.7369e-05	3.16158e-07
RDRS00215	FALSE	Dshi_0215	YP_001531565	NC_009952	hypothetical protein	-0.395954	-0.828973	-0.268245	-0.562022	-0.238877	-1.4515	-0.512813	0.228504	-0.113565	-0.590739	-1.27771	-1.18667	0.398434	0.0567187	0.450151	0.109418	0.674419	0.000346456	0.113833	0.583943	0.761459	0.134157	0.000804926	2.89342e-05
RDRS01501	FALSE	Dshi_1505	YP_001532848	NC_009952	hypothetical protein	0.518516	0.882899	0.298467	0.373994	0.354638	1.34981	0.338754	0.118596	0.159317	0.594397	1.54274	1.5991	0.00242175	4.16478e-05	0.0173573	0.00637711	0.0328695	5.93757e-08	0.00791119	0.401137	0.162961	0.00061664	1.56904e-08	5.6578e-11
RDRS03309	FALSE	Dshi_3315	YP_001534649	NC_009952	hypothetical protein	-1.02366	-1.99788	-0.700162	-0.976391	-0.82445	-2.52051	-0.873192	-0.162416	-0.329059	-1.29788	-2.49038	-2.58826	0.00354961	2.16221e-05	0.0093244	0.00149928	0.019033	1.88108e-07	0.00218248	0.607798	0.16709	0.000455144	1.86468e-07	8.07821e-10
RDRS02170	FALSE	Dshi_2174	YP_001533511	NC_009952	\phage major capsid protein, HK97 family\""	-0.259983	-0.774024	-1.41222	-1.42382	-1.95703	-1.94454	-1.62387	-0.959737	-1.71643	-1.6697	-1.72219	-1.9726	0.495333	0.0236079	7.37904e-05	0.000101513	6.82105e-05	3.15082e-06	2.14451e-05	0.00268646	8.42061e-06	8.36061e-05	7.99917e-06	1.86425e-08
RDRS01991	FALSE	Dshi_1995	YP_001533335	NC_009952	hypothetical protein	0.509554	0.669729	0.183261	0.243578	0.452285	0.859863	0.278816	0.0303561	0.0390057	0.623975	1.11938	1.26961	0.0322984	0.00824737	0.339507	0.218482	0.0722523	0.000213592	0.122105	0.909922	0.852404	0.00802451	1.97581e-05	5.81854e-08
RDRS00900	FALSE	Dshi_0902	YP_001532248	NC_009952	protein of unknown function DUF214	0.71657	0.746819	0.643354	0.61906	0.53549	1.2488	0.582808	0.645207	0.600718	0.647911	1.3309	1.17143	0.000451527	0.000308905	0.00019146	0.000358513	0.0053452	3.11274e-07	0.000365627	0.000364466	0.00019957	0.00061664	1.52407e-07	3.47854e-09
RDRS03643	FALSE	Dshi_3650	YP_001541864	NC_009955	hypothetical protein	1.1626	1.099	1.3933	1.43081	1.21867	-1.22505	1.58906	1.33978	1.38343	1.09253	-1.29253	-1.54298	9.42095e-06	1.3812e-05	2.56053e-07	2.94147e-07	1.22991e-05	3.45681e-07	6.11133e-08	8.24085e-07	1.35522e-07	1.08949e-05	1.80807e-07	1.66429e-10
RDRS03975	FALSE	Dshi_3985	YP_001542194	NC_009957	TrbL/VirB6 plasmid conjugal transfer protein	1.33448	1.28814	1.59327	1.60926	1.3906	-0.902877	1.71056	1.4762	1.54707	1.34389	-1.1474	-1.27089	7.41127e-07	1.08989e-06	2.14536e-08	2.9729e-08	7.77341e-07	9.99453e-07	8.41014e-09	9.67349e-08	1.52366e-08	4.19203e-07	8.70991e-08	1.66429e-10
RDRS02452	FALSE	Dshi_2458	YP_001533793	NC_009952	hypothetical protein	0.456314	0.517394	0.268376	0.181487	0.164329	0.958408	0.0398633	0.0745164	0.17924	0.0552422	1.0252	1.30388	0.0120107	0.00676851	0.0550945	0.219706	0.425116	6.87148e-06	0.809842	0.683211	0.17233	0.775037	3.20935e-06	2.06202e-09
RDRS01492	FALSE	Dshi_1496	YP_001532839	NC_009952	phosphatidate cytidylyltransferase	0.642347	0.645099	0.544141	0.513421	0.556302	0.95913	0.544073	0.635985	0.603748	0.761495	1.07964	0.727593	0.00157317	0.00153758	0.0010589	0.00216212	0.00620117	7.07772e-06	0.000975478	0.000640078	0.000299009	0.000296286	2.16731e-06	8.53554e-07
RDRS02673	FALSE	Dshi_2679	YP_001534013	NC_009952	protein of unknown function DUF214	-0.274232	-0.303921	-0.11868	-0.0965588	-0.0858741	-0.870027	-0.0135218	-0.136752	0.153578	-0.345217	-0.760561	-1.02429	0.0396382	0.0278678	0.263674	0.410618	0.619831	1.15191e-06	0.917598	0.245762	0.121879	0.00902047	3.71647e-06	1.36624e-09
RDRS01716	FALSE	Dshi_1720	YP_001533063	NC_009952	3-oxoacyl-(acyl-carrier-protein) synthase III	0.684836	0.642282	0.662049	0.65653	0.547018	0.950974	0.649944	0.6902	0.659216	0.523352	1.01568	0.901294	1.23112e-05	2.07783e-05	2.39517e-06	3.8547e-06	0.000132423	3.4299e-08	2.46521e-06	3.41845e-06	1.38879e-06	7.74271e-05	1.72888e-08	2.90679e-10
RDRS04116	FALSE	Dshi_4135	YP_001542327	NC_009958	\Coenzyme F420 hydrogenase/dehydrogenase, beta subunit \""	0.727152	0.733708	0.627197	0.640535	0.685152	0.737825	0.631335	0.733563	0.629393	0.832875	1.08265	0.845294	0.000322724	0.000280405	0.000186724	0.000217971	0.000803546	3.29541e-05	0.000153972	0.000101627	0.00010683	7.71967e-05	8.73797e-07	7.63382e-08
RDRS03275	FALSE	Dshi_3281	YP_001534615	NC_009952	Endonuclease/exonuclease/phosphatase	-0.0687006	0.195134	-0.147952	-0.375734	0.110058	1.09939	-0.268987	-0.26927	-0.192098	0.08705	1.70749	1.68655	0.773133	0.257013	0.257322	0.00919519	0.601206	8.92278e-07	0.0359185	0.0621383	0.115478	0.605501	1.11452e-08	6.51093e-11
RDRS03959	FALSE	Dshi_3969	YP_001542178	NC_009957	hypothetical protein	0.724889	0.781891	0.865888	0.990083	0.848022	-0.567137	1.09227	0.900503	0.875201	0.708914	-0.604688	-0.701487	0.000260462	0.000131486	9.27899e-06	4.76439e-06	0.000130264	0.000229308	1.00309e-06	1.29545e-05	5.12984e-06	0.000202789	0.000114901	3.75765e-07
RDRS04092	FALSE	Dshi_4107	YP_001542305	NC_009958	hypothetical protein	0.701589	0.654241	0.447519	0.448248	0.572376	1.08585	0.629796	0.715506	0.687736	0.77649	1.28937	0.971715	0.16653	0.214875	0.266111	0.296335	0.309274	0.00838366	0.10389	0.106748	0.0699411	0.098149	0.00252814	0.000632867
RDRS00748	FALSE	Dshi_0750	YP_001532096	NC_009952	hypothetical protein	0.7645	1.13292	0.670994	0.711599	0.757201	1.25192	0.73646	0.477422	0.539908	0.871453	1.37922	1.25008	0.000427111	1.75958e-05	0.000213075	0.000185948	0.000709868	4.98487e-07	8.70123e-05	0.00434428	0.000679744	0.000106072	1.7832e-07	3.14914e-09
RDRS00281	FALSE	Dshi_0281	YP_001531631	NC_009952	hypothetical protein	-1.68109	-1.64924	-1.32861	-1.12235	-1.05078	-2.30813	-0.975968	-1.67634	-1.08524	-1.27684	-2.16249	-2.3864	1.23112e-05	1.39421e-05	1.21667e-05	7.22521e-05	0.000803546	3.5525e-08	0.000145304	3.49022e-06	3.99369e-05	7.74271e-05	6.51566e-08	1.26076e-10
RDRS00772	FALSE	Dshi_0774	YP_001532120	NC_009952	hypothetical protein	-1.72252	-1.63583	-1.10325	-0.912646	-0.869672	-2.69465	-0.76687	-1.48718	-0.755603	-1.46512	-2.56131	-2.80562	0.000617015	0.000915333	0.00314566	0.0124904	0.0527576	1.37493e-06	0.0219644	0.00071122	0.0199893	0.001339	2.13738e-06	6.01705e-09
RDRS01127	FALSE	Dshi_1131	YP_001532474	NC_009952	hypothetical protein	-0.395565	-1.40003	-0.209977	-0.55355	0.101736	-2.796	-0.14629	0.581844	0.181327	-0.988391	-2.62741	-3.10338	0.423633	0.00409632	0.587083	0.131407	0.883048	1.60455e-06	0.708689	0.134748	0.628991	0.0203655	2.71199e-06	3.49242e-09
RDRS01639	FALSE	Dshi_1643	YP_001532986	NC_009952	recA protein	-0.417332	-0.721154	-0.231283	-0.276773	-0.380173	-1.28309	-0.122917	0.0388604	-0.0215587	-0.635609	-1.33775	-1.13673	0.00182496	2.51692e-05	0.0166544	0.00787273	0.00514358	8.07026e-09	0.172618	0.753837	0.838255	5.60903e-05	4.67627e-09	1.17775e-10
RDRS00595	FALSE	Dshi_0597	YP_001531944	NC_009952	hypothetical protein	-0.694158	-1.08222	-0.386431	-0.7563	-0.788736	-0.555432	-0.800003	-0.280014	-0.354843	-0.971722	-0.438608	-0.655155	0.000341691	1.04996e-05	0.00448736	4.00564e-05	0.000205867	0.000251225	1.63552e-05	0.0422342	0.00523767	1.71865e-05	0.00127834	6.70164e-07
RDRS03868	FALSE	Dshi_3878	YP_001542087	NC_009956	transposase IS4 family protein	4.60356	4.82235	4.88264	5.1853	4.76853	5.63392	5.34872	5.30597	4.95892	4.57052	5.4958	5.26682	4.2517e-07	4.05777e-07	3.04022e-08	2.9729e-08	5.86284e-07	2.20333e-09	1.15962e-08	4.4856e-08	1.52366e-08	3.60677e-07	2.29627e-09	1.47416e-11
RDRS00559	FALSE	Dshi_0561	YP_001531908	NC_009952	hypothetical protein	1.70238	1.53224	1.99954	1.70694	1.52716	0.810518	1.7715	1.27253	2.13927	0.597332	2.14927	1.62513	0.00366186	0.00795738	0.000253495	0.00115853	0.0109633	0.0474103	0.000560487	0.0100396	8.50603e-05	0.237227	8.35485e-05	1.42326e-05
RDRS03396	FALSE	Dshi_3402	YP_001534736	NC_009952	Serralysin	-1.25863	-2.51401	-0.919727	-1.42064	-1.08114	-3.2231	-1.16036	-0.214079	-0.651165	-1.65843	-3.08454	-3.28506	0.000581897	2.90809e-06	0.00116371	5.42687e-05	0.00290247	1.0655e-08	0.000182656	0.455606	0.0075863	5.18535e-05	1.46716e-08	4.14084e-11
RDRS00243	FALSE	Dshi_0243	YP_001531593	NC_009952	acyltransferase 3	-0.723615	-1.1034	-0.333739	-0.710947	-0.625719	-1.29153	-0.558076	0.0661333	-0.0383845	-1.00578	-1.20036	-1.29221	0.14845	0.033491	0.425371	0.0878107	0.255252	0.00272079	0.147479	0.90729	0.933297	0.0354792	0.0039275	6.07807e-05
RDRS02625	FALSE	Dshi_2631	YP_001533965	NC_009952	response regulator receiver protein	-1.14771	-2.32845	-0.88691	-0.98632	-0.866767	-4.52916	-0.960977	-0.306949	-0.395263	-1.51452	-4.60313	-4.71022	0.00518061	2.81672e-05	0.00689475	0.00464831	0.0373394	4.39892e-09	0.00382628	0.384565	0.16709	0.000549231	3.06768e-09	1.08907e-11
RDRS00082	FALSE	Dshi_0082	YP_001531432	NC_009952	hypothetical protein	-0.388902	-0.937133	-0.288344	-0.324994	-0.31098	-1.83045	-0.456525	-0.0589574	-0.201113	-0.478285	-1.82007	-1.76227	0.20251	0.00461534	0.226835	0.195425	0.358839	2.41265e-06	0.0498974	0.862061	0.388653	0.0871641	2.30464e-06	2.42844e-08
RDRS03970	FALSE	Dshi_3980	YP_001542189	NC_009957	VirB8 family protein	0.827068	0.889011	0.968566	1.08229	0.929217	-2.13649	1.17518	0.939974	0.871151	1.08636	-2.44023	-2.57377	1.23112e-05	7.79914e-06	4.42113e-07	2.60247e-07	9.90332e-06	1.00865e-10	6.1339e-08	1.38085e-06	6.67853e-07	9.53645e-07	2.59818e-11	7.2753e-14
RDRS03241	FALSE	Dshi_3247	YP_001534581	NC_009952	hypothetical protein	-1.10645	-2.36142	-0.81176	-1.21014	-0.944577	-3.5696	-1.19667	-0.285348	-0.548905	-1.38557	-3.52824	-3.81409	0.00234631	7.75266e-06	0.00429062	0.000347665	0.00970806	7.6471e-09	0.000245605	0.331381	0.0274194	0.000310736	7.34695e-09	1.60984e-11
RDRS03253	FALSE	Dshi_3259	YP_001534593	NC_009952	hypothetical protein	-0.796842	-1.80102	-0.519429	-0.743436	-0.594654	-2.90324	-0.687489	-0.0877168	-0.134132	-1.12947	-2.97345	-3.15189	0.0179669	6.7363e-05	0.0484505	0.0103596	0.0926197	6.30451e-08	0.0114244	0.808144	0.633318	0.00154501	4.93179e-08	1.36165e-10
RDRS03427	FALSE	Dshi_3433	YP_001534767	NC_009952	hypothetical protein	-0.732053	-1.67244	-0.50392	-0.714437	-0.663656	-2.65952	-0.647589	-0.129125	-0.216766	-0.967892	-2.79912	-3.18958	0.00406487	8.63216e-06	0.0103447	0.00151695	0.0113247	5.73179e-09	0.00202611	0.576009	0.216007	0.000405105	3.06768e-09	4.60403e-12
RDRS02018	FALSE	Dshi_2022	YP_001533362	NC_009952	hypothetical protein	-0.624631	-0.551192	-0.34496	-0.22737	-0.516159	-0.957444	-0.104673	-0.363475	-0.420872	-0.651811	-1.84383	-0.862644	0.0340872	0.0659936	0.135793	0.370591	0.0985197	0.000493146	0.682995	0.156651	0.0565974	0.020908	1.59619e-06	1.83762e-05
RDRS01519	FALSE	Dshi_1523	YP_001532866	NC_009952	hypothetical protein	-0.565084	-0.5496	-0.356148	-0.345374	-0.481566	-1.02436	-0.382554	-0.480947	-0.300269	-0.822231	-0.953476	-0.772488	0.205069	0.230922	0.314075	0.363553	0.326228	0.0050947	0.260326	0.214212	0.377297	0.0471937	0.00713952	0.00122191
RDRS04106	FALSE	Dshi_4121	YP_001542319	NC_009958	glycosyl transferase family 2	0.924376	0.847567	0.803606	0.752986	0.624719	0.746047	0.790772	0.832693	0.72345	0.805876	1.12759	0.912037	7.527e-05	0.000131486	3.42806e-05	8.72681e-05	0.00231467	4.57247e-05	3.50687e-05	5.25268e-05	4.81495e-05	0.000142294	9.5479e-07	5.9752e-08
RDRS03353	FALSE	Dshi_3359	YP_001534693	NC_009952	flagellar FlbT family protein	-0.833519	-2.26589	-0.621806	-1.17754	-0.669406	-3.33834	-0.91426	0.258368	-0.138383	-1.47353	-3.3037	-3.39511	0.0681508	0.000138586	0.0848531	0.00461025	0.170576	3.98626e-07	0.0139847	0.566412	0.727744	0.0022411	4.05696e-07	1.97634e-09
RDRS00133	FALSE	Dshi_0133	YP_001531483	NC_009952	type I secretion target repeat protein	-0.498628	-0.673178	-0.00674245	-0.259073	-0.264975	-0.943036	-0.375401	-0.00455519	0.199926	-0.233879	-1.31548	-1.31258	0.122582	0.042803	0.983416	0.351643	0.493544	0.00110418	0.128041	0.992059	0.431055	0.460323	7.29827e-05	9.45666e-07
RDRS00615	FALSE	Dshi_0617	YP_001531964	NC_009952	ATPase AAA-2 domain protein	-0.302112	-0.234934	-0.140663	0.0447138	-0.0622963	-1.34117	0.175334	-0.0708074	0.0239338	-0.26026	-1.28895	-1.19524	0.12352	0.252971	0.383243	0.829029	0.831327	7.26499e-07	0.247596	0.733261	0.896262	0.153257	1.03673e-06	1.59697e-08
RDRS01504	FALSE	Dshi_1508	YP_001532851	NC_009952	\two component transcriptional regulator, winged helix family\""	-0.939383	-1.88279	-0.799204	-0.987095	-0.970689	-2.52764	-0.858196	-0.270688	-0.504592	-1.50595	-3.20366	-4.15135	0.0023842	1.14441e-05	0.00162479	0.000491495	0.00320008	4.09681e-08	0.000904419	0.270624	0.0186958	5.27764e-05	4.00132e-09	1.67981e-12
RDRS03784	FALSE	Dshi_3792	YP_001542003	NC_009956	hypothetical protein	1.22018	1.23397	1.39742	1.41354	1.13225	-0.976981	1.48595	1.29441	1.30116	1.09124	-0.846694	-0.699049	4.175e-05	3.13818e-05	1.72333e-06	2.4788e-06	0.00011808	2.42157e-05	7.76809e-07	6.49444e-06	1.78661e-06	6.55391e-05	6.99532e-05	5.16799e-06
RDRS04194	FALSE	Dshi_4214	YP_001542405	NC_009959	initiator RepB protein	1.03216	1.07915	0.93242	0.910317	1.02383	0.448749	1.10376	1.04719	1.0559	1.03197	0.654064	0.58369	0.0119261	0.0107434	0.00639921	0.00938396	0.0193377	0.129028	0.00199649	0.00530224	0.00201991	0.00902047	0.030877	0.00425149
RDRS03971	FALSE	Dshi_3981	YP_001542190	NC_009957	hypothetical protein	0.99757	0.90659	1.11535	1.15665	0.992612	-1.94877	1.36656	1.06971	1.1257	0.949639	-2.23169	-2.3849	4.44436e-05	7.97227e-05	2.29313e-06	2.50369e-06	7.89505e-05	5.43485e-09	3.26326e-07	6.45134e-06	1.27796e-06	4.47085e-05	1.39393e-09	3.66383e-12
RDRS03562	FALSE	Dshi_3569	YP_001534903	NC_009952	DNA repair protein RadC	-0.727786	-1.36634	-0.509375	-0.7195	-0.682204	-2.18496	-0.738759	-0.215716	-0.329631	-0.687262	-2.22511	-2.56751	0.0020425	1.56462e-05	0.00497566	0.000644855	0.00491665	1.16885e-08	0.000338304	0.241746	0.0371377	0.00195418	8.91785e-09	1.08907e-11
RDRS02822	FALSE	Dshi_2828	YP_001534162	NC_009952	\Mg chelatase, subunit ChlI\""	0.372345	0.0486146	0.45645	0.460863	0.236188	-1.09554	0.330545	0.3067	0.30589	0.112832	-1.23929	-1.09606	0.240334	0.914634	0.0616799	0.0722992	0.531786	0.000263971	0.163129	0.26314	0.18333	0.734185	8.27209e-05	3.37528e-06
RDRS01151	FALSE	Dshi_1155	YP_001532498	NC_009952	uroporphyrin-III C-methyltransferase	0.323332	0.547405	0.557036	0.844705	0.34139	0.702366	1.03273	0.675431	0.492225	0.291057	0.838101	0.94489	0.548454	0.248649	0.119902	0.0279458	0.539604	0.042653	0.00665624	0.0887767	0.14469	0.518782	0.017452	0.000337924
RDRS00252	FALSE	Dshi_0252	YP_001531602	NC_009952	\transcriptional regulator, TetR family\""	0.90613	0.977308	0.975045	1.24878	0.899682	0.101545	1.23395	1.02388	0.811284	0.876402	0.143954	0.0486672	0.00246702	0.00155154	0.0003114	5.70033e-05	0.00431304	0.620986	3.88159e-05	0.000417009	0.000769918	0.00207924	0.471481	0.700752
RDRS01786	FALSE	Dshi_1790	YP_001533133	NC_009952	short-chain dehydrogenase/reductase SDR	0.257592	0.501357	0.168399	0.211839	0.197609	0.790031	0.200263	-0.0456388	-0.0085338	0.513368	0.918188	1.02162	0.0509774	0.00114156	0.10687	0.0545637	0.160901	2.89115e-06	0.0500493	0.74303	0.946429	0.00061664	5.91275e-07	1.27884e-09
RDRS00561	FALSE	Dshi_0563	YP_001531910	NC_009952	hypothetical protein	-0.886125	-0.809069	-0.531111	-0.536351	-0.753723	-0.54564	-0.438006	-0.731819	-0.620928	-0.906268	-1.62265	-0.486363	0.00354558	0.00681375	0.0187688	0.0230356	0.0139488	0.0133501	0.0419165	0.00506333	0.00570844	0.00201322	2.97225e-06	0.00122191
RDRS00262	FALSE	Dshi_0262	YP_001531612	NC_009952	hypothetical protein	1.0253	1.14754	1.13084	1.08843	0.97602	0.761972	1.21414	1.01253	0.935787	0.916273	0.864628	0.837848	1.27269e-05	6.27181e-06	8.02911e-07	1.87388e-06	3.88724e-05	1.53929e-05	3.67244e-07	4.30265e-06	2.24151e-06	2.50212e-05	4.16537e-06	4.99933e-08
RDRS00573	FALSE	Dshi_0575	YP_001531922	NC_009952	hypothetical protein	0.39572	0.491225	0.519517	0.638382	0.381803	-0.736337	0.743779	0.5455	0.563823	0.311086	-1.17899	-1.3038	0.227033	0.136795	0.0423863	0.0202775	0.280013	0.00562642	0.00605369	0.054659	0.0228948	0.307169	0.000168488	9.45666e-07
RDRS03680	FALSE	Dshi_3687	YP_001541901	NC_009955	cobalt transport protein	0.388845	0.275657	0.132978	0.133245	0.0596043	1.16156	0.259613	0.356671	0.195296	0.00115804	0.746289	0.777052	0.0179735	0.0954391	0.305859	0.33617	0.803024	4.49594e-07	0.0396048	0.0149521	0.105701	0.993882	2.43552e-05	1.8004e-07
RDRS03547	FALSE	Dshi_3554	YP_001534888	NC_009952	adenylate kinase	0.497052	0.565808	0.382061	0.396548	0.301773	1.00073	0.280291	0.198296	0.20045	0.507283	0.919645	0.842028	0.0238939	0.0137846	0.0289503	0.0308756	0.19414	3.00496e-05	0.092544	0.307698	0.217211	0.0160158	5.2437e-05	1.47382e-06
RDRS00852	FALSE	Dshi_0854	YP_001532200	NC_009952	hypothetical protein	-0.409061	-0.974494	-0.324843	-0.123892	-0.428577	-2.44361	-0.217176	0.0933435	-0.133171	-0.595304	-3.24699	-3.6971	0.152994	0.002565	0.151775	0.658136	0.16202	8.84034e-08	0.336697	0.757963	0.574919	0.0297948	5.02919e-09	6.97699e-12
RDRS02809	FALSE	Dshi_2815	YP_001534149	NC_009952	Heme NO binding domain protein	-1.09856	-2.41581	-0.924917	-1.34577	-0.888299	-3.20382	-1.33852	-0.340012	-0.539902	-1.402	-3.13194	-3.66833	0.0113931	4.20635e-05	0.00901828	0.00110381	0.0486957	2.60571e-07	0.000740385	0.378387	0.0862713	0.00176157	2.95624e-07	3.31577e-10
RDRS03843	FALSE	Dshi_3853	YP_001542062	NC_009956	Resolvase domain	0.956167	1.00999	0.984762	1.01578	0.921876	-0.224066	1.2468	1.05523	1.00164	0.7484	-0.205006	-0.244984	0.00154066	0.0010192	0.000244002	0.000259987	0.00320008	0.250614	2.95292e-05	0.000271524	0.000123985	0.00503293	0.289407	0.0452894
RDRS03090	FALSE	Dshi_3096	YP_001534430	NC_009952	protein of unknown function DUF805	-0.478652	-0.965635	-0.382094	-0.663508	-0.446596	-1.09765	-0.483532	0.186236	-0.218746	-0.906263	-1.12859	-1.05116	0.0766146	0.00179497	0.0743228	0.00634917	0.123808	9.06648e-05	0.0245819	0.469982	0.288792	0.00176157	6.05361e-05	1.47382e-06
RDRS03257	FALSE	Dshi_3263	YP_001534597	NC_009952	flagellar basal body-associated protein FliL	-0.811772	-1.91057	-0.549418	-0.818338	-0.597381	-3.1895	-0.803038	-0.116409	-0.188169	-1.21491	-3.01104	-3.41568	0.00627103	1.14441e-05	0.0170765	0.00205233	0.0474947	5.67718e-09	0.0016012	0.688811	0.386803	0.000281378	8.28709e-09	1.16356e-11
RDRS04202	FALSE	Dshi_4222	YP_001542413	NC_009959	hypothetical protein	0.226719	0.378074	0.508909	0.492986	0.442311	-0.649396	0.621184	0.326107	0.507157	0.410964	-1.11528	-0.560623	0.319669	0.0846339	0.00584996	0.00906956	0.0538068	0.000859292	0.00147828	0.0830708	0.00421018	0.0429963	8.69308e-06	5.24059e-05
RDRS03980	FALSE	Dshi_3990	YP_001542199	NC_009957	hypothetical protein	0.114713	0.251148	0.214471	0.40665	0.305874	-1.49329	0.396755	0.151677	0.262595	0.0318738	-1.55337	-1.76152	0.430014	0.0580268	0.0382506	0.00125601	0.0297345	5.00169e-09	0.000978795	0.181614	0.0103935	0.821769	3.06768e-09	4.60403e-12
RDRS03306	FALSE	Dshi_3312	YP_001534646	NC_009952	hypothetical protein	-0.52564	-0.917609	-0.220878	-0.267759	-0.18296	-2.57093	-0.158313	0.165562	0.0546092	-0.560997	-2.5029	-2.83061	0.0977596	0.00764918	0.403753	0.326814	0.667324	1.52542e-07	0.553303	0.600887	0.848154	0.0607672	1.78172e-07	2.84457e-10
RDRS03116	FALSE	Dshi_3122	YP_001534456	NC_009952	hypothetical protein	0.846696	0.994402	1.03916	0.987266	1.11781	-0.567049	0.935058	0.60901	1.07651	1.04473	-0.286065	-0.715258	0.000603333	0.000164865	1.9647e-05	4.3866e-05	0.000122687	0.00164806	4.20548e-05	0.00249094	8.42061e-06	8.38007e-05	0.0613471	4.01647e-06
RDRS03963	FALSE	Dshi_3973	YP_001542182	NC_009957	Lytic transglycosylase catalytic	0.425924	0.534351	0.500531	0.632696	0.478251	-2.22535	0.702657	0.409604	0.590384	0.570288	-2.33082	-2.71359	0.0124658	0.00371553	0.00119435	0.00029363	0.0103484	1.28511e-09	8.05471e-05	0.00804348	0.000216936	0.00147778	7.52984e-10	8.26482e-13
RDRS01126	FALSE	Dshi_1130	YP_001532473	NC_009952	hypothetical protein	-0.908289	-2.32023	-0.862087	-1.30862	-0.61268	-2.98935	-0.908609	0.0292044	-0.579337	-1.57372	-2.98568	-3.34298	0.00939965	1.05884e-05	0.00358372	0.000237792	0.0857788	5.20209e-08	0.00227174	0.935742	0.0247067	0.00015145	5.2249e-08	8.62213e-11
RDRS03660	FALSE	Dshi_3667	YP_001541881	NC_009955	conserved hypothetical protein	-0.343343	-0.259902	-0.0112513	0.0267061	-0.0156785	-1.13054	0.20713	-0.0629282	0.118731	-0.203927	-1.14287	-1.0447	0.0270932	0.098387	0.939762	0.874754	0.954504	3.69235e-07	0.0792107	0.691854	0.312628	0.153257	3.00661e-07	5.03167e-09
RDRS03250	FALSE	Dshi_3256	YP_001534590	NC_009952	type III secretion exporter	-0.273777	-0.950888	0.00307368	-0.33732	-0.376972	-0.948389	-0.179684	0.27845	0.214859	-0.579611	-0.929556	-1.00879	0.244432	0.000551329	0.99018	0.0753076	0.123618	7.42628e-05	0.317505	0.163711	0.207936	0.0101594	7.43326e-05	4.25789e-07
RDRS01120	FALSE	Dshi_1124	YP_001532467	NC_009952	hypothetical protein	-0.717992	-1.77333	-0.560606	-0.980222	-0.62257	-1.99479	-0.774829	0.155133	-0.206268	-1.32362	-1.91504	-2.21155	0.0174792	3.1056e-05	0.0204063	0.000886875	0.0501451	8.69734e-07	0.00291194	0.598066	0.36892	0.000221838	1.23056e-06	1.86801e-09
RDRS03117	FALSE	Dshi_3123	YP_001534457	NC_009952	hypothetical protein	0.873492	1.1148	1.19259	1.30861	1.39385	-1.12573	1.30404	0.761501	1.14199	1.10479	-0.711435	-1.23452	0.00246175	0.000416287	4.21945e-05	3.00602e-05	0.000130813	4.8755e-05	1.91046e-05	0.00258359	3.6169e-05	0.000310736	0.00151346	1.9375e-07
RDRS01479	FALSE	Dshi_1483	YP_001532826	NC_009952	hypothetical protein	-0.79774	-2.36472	-0.597713	-1.14192	-0.221299	-3.56041	-0.637389	0.366448	-0.15525	-1.58751	-3.3047	-3.2181	0.0812005	0.000102991	0.0991719	0.00568402	0.731927	2.20958e-07	0.0707492	0.384565	0.695662	0.00140669	4.08493e-07	3.49242e-09
RDRS03024	FALSE	Dshi_3030	YP_001534364	NC_009952	\ATP synthase F0, A subunit\""	0.711984	0.698178	0.621205	0.617747	0.450988	1.00567	0.628003	0.750407	0.487622	0.730696	0.962726	1.00247	1.12818e-05	1.26142e-05	4.81439e-06	7.35358e-06	0.000646555	2.44469e-08	3.55901e-06	2.17228e-06	2.00925e-05	7.49543e-06	3.43155e-08	1.17775e-10
RDRS01503	FALSE	Dshi_1507	YP_001532850	NC_009952	protein of unknown function DUF1153	-0.668192	-2.2283	-0.467264	-0.937336	-0.412857	-3.4642	-0.71288	0.315519	-0.0154719	-1.19097	-3.30153	-3.59844	0.0561284	1.96791e-05	0.0917014	0.00365015	0.285447	2.04329e-08	0.0127578	0.316865	0.960712	0.00159083	2.99498e-08	6.67855e-11
RDRS03256	FALSE	Dshi_3262	YP_001534596	NC_009952	hypothetical protein	-0.938615	-1.93108	-0.679137	-0.949444	-0.777755	-3.48421	-0.915555	-0.181965	-0.357336	-1.24309	-3.39662	-3.60159	0.00418012	1.87408e-05	0.00804343	0.00125601	0.019166	5.00169e-09	0.00106645	0.538258	0.112417	0.000415445	5.20737e-09	1.41644e-11
RDRS00264	FALSE	Dshi_0264	YP_001531614	NC_009952	hypothetical protein	-0.894827	-1.83943	-0.298093	-0.82092	-0.526679	-2.80346	-0.808432	0.10965	-0.169714	-1.13081	-2.63322	-2.8602	0.0173371	0.000131486	0.316338	0.0108284	0.181694	2.67399e-07	0.00839172	0.781498	0.578405	0.00315705	4.44137e-07	1.24909e-09
RDRS01963	FALSE	Dshi_1967	YP_001533308	NC_009952	catalytic domain of components of various dehydrogenase complexes	0.353016	0.433698	0.25835	0.413371	0.238045	0.940493	0.602143	0.512681	0.343904	0.140806	0.922254	1.2411	0.305447	0.200397	0.328377	0.126149	0.556521	0.00120078	0.0207322	0.073608	0.156774	0.680485	0.00123649	1.7298e-06
RDRS00672	FALSE	Dshi_0673	YP_001532020	NC_009952	hypothetical protein	-0.398195	-1.0153	-0.210383	-0.394204	-0.46997	-1.87457	-0.531768	-0.0184231	-0.209587	-0.735246	-1.73453	-1.47289	0.517104	0.0597791	0.653839	0.392809	0.449564	0.000257549	0.189176	0.973952	0.640597	0.133281	0.00040196	2.91479e-05
RDRS04204	FALSE	Dshi_4224	YP_001542415	NC_009959	hypothetical protein	0.345599	0.31023	0.532805	0.476887	0.270927	-0.378938	0.665371	0.536928	0.418479	0.314007	-1.31099	-0.197215	0.234159	0.303659	0.0209634	0.0445468	0.408931	0.0745162	0.00554249	0.0329805	0.0500404	0.239565	2.39447e-05	0.125885
RDRS02846	FALSE	Dshi_2852	YP_001534186	NC_009952	\transcriptional regulator, LuxR family\""	-1.19447	-1.25199	-0.813507	-0.669779	-0.285786	-2.16701	-0.265476	-0.109775	-0.272572	0.0204253	-3.33568	-4.42579	0.00738346	0.00653955	0.0189348	0.0579487	0.59928	1.2262e-05	0.438555	0.811605	0.410125	0.966429	1.73772e-07	5.70333e-11
RDRS02049	FALSE	Dshi_2053	YP_001533391	NC_009952	hypothetical protein	-1.21083	-1.11244	-0.88837	-0.792445	-0.85991	-1.66075	-0.614053	-1.0426	-0.59664	-0.896123	-1.46163	-1.60855	3.18404e-06	6.61139e-06	5.20088e-06	2.04813e-05	8.26965e-05	7.19766e-09	0.000101494	2.76411e-06	8.50603e-05	2.47383e-05	2.07232e-08	4.25602e-11
RDRS00771	FALSE	Dshi_0773	YP_001532119	NC_009952	protein of unknown function DUF692	-0.952797	-0.999747	-0.737642	-0.741726	0.110947	-1.08021	-0.666568	-0.925843	-0.648476	-0.434761	-1.02065	-1.03679	0.00476842	0.00395005	0.00625829	0.00778054	0.813985	0.000334722	0.0101006	0.00256861	0.00951585	0.136195	0.000446213	6.37744e-06
RDRS00816	FALSE	Dshi_0818	YP_001532164	NC_009952	hypothetical protein	-0.803087	-1.31397	-0.885054	-1.21514	-0.937478	-0.866191	-1.57852	-1.02003	-0.87065	-0.674397	-1.1563	-1.41072	0.300614	0.0802334	0.127182	0.0478241	0.242093	0.112181	0.00940195	0.11284	0.111761	0.335591	0.0373334	0.00063535
RDRS03649	FALSE	Dshi_3656	YP_001541870	NC_009955	Relaxase/mobilization nuclease family protein	0.174581	0.20297	0.302276	0.421819	0.210502	-1.55462	0.569177	0.296352	0.278189	0.283604	-1.64246	-1.71189	0.189471	0.134107	0.00719899	0.00110795	0.136482	4.39892e-09	6.68269e-05	0.0135725	0.00832487	0.0246508	2.16272e-09	6.4891e-12
RDRS03356	FALSE	Dshi_3362	YP_001534696	NC_009952	hypothetical protein	-1.06095	-1.9315	-0.749593	-1.21539	-0.950853	-2.23866	-1.23336	-0.211101	-0.620962	-1.09683	-2.31938	-2.29479	0.0111964	0.000181007	0.0224287	0.00167017	0.0304471	5.8567e-06	0.00101667	0.598369	0.0420553	0.00684347	3.55479e-06	3.39906e-08
RDRS03637	FALSE	Dshi_3644	YP_001541858	NC_009955	hypothetical protein	0.804263	0.883388	0.991314	1.12888	0.90177	-2.74727	1.19088	0.93763	0.944448	0.951182	-3.06968	-3.31481	0.000147196	6.1027e-05	3.72689e-06	1.99009e-06	9.99561e-05	1.15941e-10	6.36461e-07	1.13032e-05	3.10759e-06	2.65257e-05	3.36649e-11	7.33373e-14
RDRS03462	FALSE	Dshi_3468	YP_001534802	NC_009952	hypothetical protein	-0.913062	-0.991183	-0.824498	-0.676486	-0.655318	-1.35535	-0.517674	-0.917247	-0.692545	-0.86324	-1.33188	-1.31491	9.70346e-06	5.58194e-06	3.1e-06	2.4971e-05	0.000228028	1.28262e-08	0.000137808	2.76411e-06	7.86533e-06	1.08949e-05	1.45296e-08	8.19583e-11
RDRS01466	FALSE	Dshi_1470	YP_001532813	NC_009952	hypothetical protein	-1.65104	-2.08169	-1.98306	-1.82594	-1.60261	-1.98941	-1.5646	-0.281003	-1.31221	-2.77837	-2.37899	-3.22186	0.000281748	4.20635e-05	9.6481e-06	3.00602e-05	0.000568895	6.18308e-06	6.61915e-05	0.39958	0.000189544	3.49715e-06	1.03168e-06	2.74532e-10
RDRS00485	FALSE	Dshi_0487	YP_001531836	NC_009952	hypothetical protein	0.63318	0.676321	0.421199	0.409436	0.302698	0.920746	0.356744	0.458197	0.321269	0.485856	1.01539	1.09992	0.0035512	0.00244977	0.0109501	0.0165821	0.153197	2.76516e-05	0.0234015	0.0117251	0.032972	0.012142	9.91487e-06	4.2137e-08
RDRS00411	FALSE	Dshi_0412	YP_001531762	NC_009952	beta-Ig-H3/fasciclin	-0.584479	-0.581172	-0.353352	-0.525092	-0.545881	-0.249902	-0.290639	-0.364897	-0.193024	-1.1523	-0.331035	-0.463839	0.0899506	0.100501	0.197137	0.0675114	0.140232	0.333112	0.278766	0.231053	0.486713	0.00178407	0.19104	0.00728364
RDRS03640	FALSE	Dshi_3647	YP_001541861	NC_009955	conjugation TrbI family protein	0.887618	0.855056	1.05341	1.13151	0.971104	-1.71038	1.27089	0.960541	1.08419	0.907643	-1.79708	-2.12772	0.000147708	0.000171367	5.20088e-06	4.27827e-06	0.00011808	2.47201e-08	7.76809e-07	2.17694e-05	2.24151e-06	8.04206e-05	1.50717e-08	1.36334e-11
RDRS00048	FALSE	Dshi_0048	YP_001531398	NC_009952	putative transposase	1.59697	1.75724	2.18225	2.06158	1.9551	-2.2732	2.21521	1.67759	1.99034	1.65681	-2.48884	-2.48128	0.000106983	4.39443e-05	1.10673e-06	2.72382e-06	3.88724e-05	3.4638e-07	7.76809e-07	1.98914e-05	1.38879e-06	5.68177e-05	1.30714e-07	8.18515e-10
RDRS01092	FALSE	Dshi_1096	YP_001532439	NC_009952	hypothetical protein	-0.480555	-0.380429	-0.379386	-0.436223	-0.292468	-0.881803	-0.536615	-0.474093	-0.157293	-0.305113	-1.1079	-1.20249	0.0891381	0.196189	0.0902746	0.0641341	0.360657	0.000701471	0.0184465	0.0582403	0.490518	0.25493	0.00010422	6.20896e-07
RDRS03114	FALSE	Dshi_3120	YP_001534454	NC_009952	L-carnitine dehydratase/bile acid-inducible protein F	0.703548	0.887309	0.951842	1.01707	0.942506	-0.089654	0.969344	0.638283	1.01287	0.703196	0.0699593	-0.577236	0.0929301	0.0402726	0.00780026	0.00681619	0.0382016	0.784113	0.00622147	0.0835363	0.00374485	0.073471	0.836362	0.00637
RDRS03254	FALSE	Dshi_3260	YP_001534594	NC_009952	hypothetical protein	-0.996222	-2.2148	-0.607109	-0.869001	-0.682339	-3.81572	-0.732621	-0.104103	-0.264299	-1.13886	-3.83345	-4.2123	0.00418012	1.06432e-05	0.0202089	0.00333153	0.0476682	4.26457e-09	0.00655313	0.75835	0.277741	0.00117886	3.06768e-09	5.81277e-12
RDRS02047	FALSE	Dshi_2051	YP_001533389	NC_009952	hypothetical protein	0.298984	0.505021	0.550113	0.754749	0.501472	-0.980612	0.815478	0.523339	0.450119	0.454082	-1.72892	-1.06734	0.173718	0.0260782	0.00413526	0.000639518	0.0344003	3.74892e-05	0.000223173	0.00956017	0.00964715	0.0294989	1.6573e-07	1.51691e-07
RDRS01841	FALSE	Dshi_1845	YP_001533188	NC_009952	flagellar motor switch protein FliG	-0.95605	-2.2544	-0.481615	-0.949311	-0.695414	-3.20983	-0.983337	-0.056218	-0.214012	-1.26635	-3.08677	-3.38436	0.0102232	2.09559e-05	0.0890711	0.00386325	0.0690029	5.15226e-08	0.0021277	0.88759	0.451885	0.00122891	7.24212e-08	1.49143e-10
RDRS03978	FALSE	Dshi_3988	YP_001542197	NC_009957	TraG family protein/type IV secretion system protein VirD4	0.240828	0.167983	0.40525	0.420807	0.295244	-0.814338	0.581059	0.41746	0.47356	0.257302	-0.964526	-1.14196	0.289599	0.505887	0.0212336	0.0226246	0.203667	0.000163102	0.00243231	0.0301737	0.00672483	0.204032	3.30034e-05	6.86953e-08
RDRS00428	FALSE	Dshi_0430	YP_001531779	NC_009952	hypothetical protein	0.284796	0.667465	0.00279904	0.157481	0.225319	0.971751	0.058466	-0.112099	-0.0205444	0.339088	0.927103	1.03389	0.469418	0.0567187	0.993453	0.635141	0.609765	0.0013259	0.855884	0.75607	0.949791	0.294925	0.00166085	1.42844e-05
RDRS01964	FALSE	Dshi_1968	YP_001533309	NC_009952	\2-oxo-acid dehydrogenase E1 subunit, homodimeric type\""	0.418183	0.500201	0.407146	0.515	0.194707	0.92995	0.671894	0.513999	0.436441	0.238341	0.888071	1.13281	0.216119	0.142735	0.120309	0.0617258	0.655629	0.00146593	0.0128943	0.0775716	0.0796533	0.463676	0.00181631	4.73235e-06
RDRS02048	FALSE	Dshi_2052	YP_001533390	NC_009952	hypothetical protein	0.337005	0.461339	0.569795	0.689612	0.437263	-1.25984	0.878223	0.619732	0.554768	0.378784	-1.95809	-1.32166	0.130782	0.0439084	0.00373836	0.00139158	0.0661359	4.87735e-06	0.000141933	0.00377283	0.00304237	0.068831	5.89672e-08	2.14416e-08
RDRS00621	FALSE	Dshi_0623	YP_001531970	NC_009952	hypothetical protein	-0.779623	-0.956776	-0.715789	-0.764585	-0.611687	-0.907638	-0.560684	-0.695123	-0.461551	-0.819952	-0.978746	-1.06218	0.0382973	0.0154532	0.0192286	0.0177685	0.127572	0.00399662	0.0525866	0.0364448	0.0989409	0.0226588	0.00213914	2.55507e-05
RDRS03373	FALSE	Dshi_3379	YP_001534713	NC_009952	protein of unknown function DUF1078 domain protein	-1.25738	-2.72941	-0.772144	-1.17478	-0.665832	-4.28667	-1.20801	-0.390824	-0.295859	-1.42319	-4.28277	-4.82068	0.00372282	1.07412e-05	0.0176575	0.00186524	0.117295	9.27758e-09	0.00104434	0.268674	0.332483	0.00111319	8.06189e-09	1.20466e-11
RDRS03240	FALSE	Dshi_3246	YP_001534580	NC_009952	\ATPase, FliI/YscN family\""	-0.959262	-1.58026	-0.599126	-0.96592	-0.7516	-1.86334	-0.913189	-0.235591	-0.161312	-1.26372	-1.8959	-1.66722	0.0495283	0.00360272	0.120675	0.0208488	0.150665	0.000149389	0.0195818	0.633115	0.703429	0.00909978	0.000108477	4.7832e-06
RDRS02917	FALSE	Dshi_2923	YP_001534257	NC_009952	5TM Receptors of the LytS-YhcK type transmembrane region	-0.672094	-0.98784	-0.501525	-0.906525	-0.661346	-0.512309	-0.80675	-0.186066	-0.307727	-1.19793	-0.580415	-0.700586	0.0250505	0.00289558	0.0350376	0.00148344	0.0387921	0.0259959	0.00222917	0.517476	0.163907	0.000459715	0.0128497	0.000123006
RDRS03741	FALSE	Dshi_3749	YP_001541960	NC_009955	\putative addiction module antidote protein, CopG/Arc/MetJ family\""	1.48075	1.6044	1.64183	1.74156	1.5385	-0.577563	1.91368	1.68154	1.617	1.63133	-0.611366	-0.433431	3.04626e-06	1.86496e-06	1.1956e-07	1.17066e-07	3.2997e-06	0.000573332	2.49908e-08	2.5459e-07	7.54883e-08	9.12427e-07	0.000318108	0.000107312
RDRS03395	FALSE	Dshi_3401	YP_001534735	NC_009952	hypothetical protein	-0.49935	-1.04005	-0.469399	-0.880629	-0.74023	-0.442054	-1.0886	-0.292835	-0.370385	-0.808366	-0.719586	-1.09524	0.363935	0.0456472	0.244195	0.0387609	0.171138	0.239762	0.00942456	0.555158	0.342769	0.0864583	0.0569108	0.000253706
RDRS01744	FALSE	Dshi_1748	YP_001533091	NC_009952	hypothetical protein	0.582117	0.885258	0.462435	0.512617	0.559915	1.30156	0.483175	0.204163	0.275552	0.781139	1.42623	1.45461	0.000113375	4.34702e-06	0.000113682	6.88497e-05	0.00023515	5.00169e-09	7.1542e-05	0.0411429	0.00344234	8.01393e-06	1.8903e-09	6.88512e-12
RDRS03632	FALSE	Dshi_3639	YP_001541853	NC_009955	hypothetical protein	0.418516	0.425357	0.583723	0.684183	0.474201	-2.37937	0.806436	0.492962	0.607861	0.387479	-2.51504	-2.89838	0.00688442	0.00731898	0.000150551	5.61527e-05	0.0052079	1.90203e-10	8.45126e-06	0.00107755	6.08607e-05	0.00811843	9.55833e-11	1.10548e-13
RDRS00211	FALSE	Dshi_0211	YP_001531561	NC_009952	integral membrane sensor signal transduction histidine kinase	-0.617883	-1.12157	-0.477649	-0.76728	-0.610777	-0.821337	-0.711725	-0.0655879	-0.223867	-0.893064	-0.723135	-0.985602	0.00448883	5.31788e-05	0.00576876	0.000287577	0.00756356	8.31727e-05	0.000336803	0.757599	0.134755	0.000226105	0.000196667	1.45083e-07
RDRS01699	FALSE	Dshi_1703	YP_001533046	NC_009952	\putative ferric uptake regulator, Fur family\""	1.69133	1.9618	1.88849	1.97404	1.92344	-0.532053	2.00349	1.76073	1.78256	1.79745	-0.412096	-0.448193	9.59794e-07	4.05777e-07	4.29637e-08	5.53747e-08	5.86284e-07	0.00102542	2.08626e-08	1.75449e-07	4.15551e-08	3.98636e-07	0.00518304	8.03057e-05
RDRS02167	FALSE	Dshi_2171	YP_001533508	NC_009952	hypothetical protein	-0.676026	-1.11596	-1.04216	-1.02654	-1.18714	-1.27833	-0.953513	-0.835676	-1.09404	-1.37979	-1.00036	-1.24327	0.0570421	0.00442061	0.00148625	0.0022274	0.00443745	0.000240708	0.00248723	0.0107401	0.000673848	0.00062136	0.00130128	3.90228e-06
RDRS03260	FALSE	Dshi_3266	YP_001534600	NC_009952	surface presentation of antigens (SPOA) protein	-0.842834	-1.73818	-0.624079	-0.791053	-0.691827	-3.20899	-0.831838	-0.256167	-0.36076	-1.16935	-3.14387	-3.40224	0.039401	0.000449504	0.0536957	0.0230577	0.11267	1.90912e-07	0.0125198	0.517434	0.241571	0.00488816	2.06859e-07	5.68075e-10
RDRS00557	FALSE	Dshi_0559	YP_001531906	NC_009952	protein of unknown function DUF1636	1.15763	1.2117	1.37575	1.25646	1.19712	0.566345	1.17476	0.889417	1.51717	0.455389	1.60864	1.07498	0.00627103	0.00552758	0.000456953	0.00125601	0.00826225	0.0607723	0.0013495	0.0142902	0.000129553	0.226155	8.08933e-05	4.11541e-05
RDRS02455	FALSE	Dshi_2461	YP_001533796	NC_009952	PAAR repeat-containing protein	0.238644	0.432705	0.183996	0.0875056	-0.00419209	1.02272	0.0580958	-0.01235	0.218411	-0.293622	1.17746	1.23084	0.362867	0.0797621	0.350074	0.7155	0.99446	6.15487e-05	0.796496	0.965044	0.228674	0.193917	1.53468e-05	9.65806e-08
RDRS04141	FALSE	Dshi_4161	YP_001542352	NC_009959	hypothetical protein	0.584924	0.600871	0.453298	0.420186	0.492552	0.720872	0.467214	0.446822	0.394668	0.465185	1.06765	0.866334	0.0268998	0.0266914	0.0309376	0.0538745	0.0758264	0.00164806	0.0242753	0.0530845	0.0454502	0.0578346	7.07835e-05	6.11845e-06
RDRS00948	FALSE	Dshi_0949	YP_001532295	NC_009952	hypothetical protein	0.745579	0.862456	0.996309	1.0524	0.905217	-0.244095	1.01537	0.646863	1.05703	0.918696	-0.242581	-0.177205	7.92996e-05	2.23865e-05	1.01066e-06	9.74927e-07	3.41761e-05	0.0237483	6.81461e-07	8.06791e-05	3.57706e-07	1.08949e-05	0.0229053	0.00963423
RDRS02185	FALSE	Dshi_2189	YP_001533526	NC_009952	hypothetical protein	-0.677582	-0.858272	-0.941762	-0.865394	-0.864974	-0.465963	-0.780003	-0.318058	-0.737231	-1.10529	-0.612741	-1.03454	0.000706209	0.000109769	8.02222e-06	2.59121e-05	0.000187211	0.00159644	3.54299e-05	0.0332395	3.83899e-05	1.10716e-05	0.00017877	1.46739e-08
RDRS03115	FALSE	Dshi_3121	YP_001534455	NC_009952	protein of unknown function DUF112 transmembrane	0.951179	1.18301	1.20801	1.21273	1.15374	-0.273869	1.22925	0.833602	1.19744	1.12688	-0.142134	-0.650023	0.00216585	0.000434191	6.40807e-05	9.27075e-05	0.000875252	0.179052	5.05333e-05	0.00221612	4.15537e-05	0.000439446	0.488681	0.000127353
RDRS01128	FALSE	Dshi_1132	YP_001532475	NC_009952	hypothetical protein	-0.379886	-1.36565	-0.247692	-0.55105	-0.00687624	-2.86985	-0.133891	0.606831	0.162785	-0.954613	-2.73111	-3.2117	0.509354	0.00956332	0.565077	0.18098	0.995766	3.80112e-06	0.765675	0.160756	0.70388	0.0413825	4.99269e-06	8.15097e-09
RDRS03638	FALSE	Dshi_3645	YP_001541859	NC_009955	VirB8 family protein	0.783481	0.728274	1.05825	1.11706	0.940467	-2.27393	1.30341	1.02007	1.03282	0.924174	-2.58957	-2.86232	7.15206e-05	0.000112838	8.02911e-07	8.15758e-07	3.34059e-05	2.21399e-10	8.99113e-08	2.55588e-06	5.94866e-07	1.31317e-05	5.87962e-11	1.02368e-13
RDRS03370	FALSE	Dshi_3376	YP_001534710	NC_009952	hypothetical protein	-0.654212	-1.67507	-0.252704	-0.666244	-0.40673	-1.95661	-0.53767	0.201777	0.0650283	-0.921816	-1.94822	-2.30851	0.00454298	4.34702e-06	0.133919	0.00131869	0.0737695	4.03887e-08	0.00368419	0.288913	0.725249	0.00028676	4.16172e-08	4.14084e-11
RDRS02814	FALSE	Dshi_2820	YP_001534154	NC_009952	response regulator receiver modulated diguanylate cyclase	-0.489452	-1.05311	-0.577923	-0.440762	-0.462896	-2.44498	-0.542714	-0.358593	-0.440972	-0.578608	-3.25556	-3.83924	0.133581	0.00365041	0.0283419	0.102869	0.184282	3.11379e-07	0.0338783	0.212972	0.071814	0.0588486	1.72888e-08	1.60984e-11
RDRS02171	FALSE	Dshi_2175	YP_001533512	NC_009952	\phage prohead protease, HK97 family\""	-0.506014	-1.51921	-1.61423	-1.41748	-1.62142	-1.68283	-1.54011	-1.35713	-1.57199	-1.77254	-1.34631	-1.89802	0.337008	0.00492616	0.000643002	0.00223339	0.0047238	0.0003476	0.000853095	0.00400138	0.0004959	0.00107444	0.00156724	1.54113e-06
RDRS03549	FALSE	Dshi_3556	YP_001534890	NC_009952	Na+/solute symporter	0.592104	0.631862	0.629613	0.635891	0.386868	0.993162	0.691101	0.486309	0.405504	0.531799	1.04939	0.990257	0.0027051	0.00184134	0.000378588	0.000491495	0.0442571	5.52448e-06	0.000160859	0.00417429	0.00525226	0.00378036	2.91401e-06	4.18956e-08
RDRS01781	FALSE	Dshi_1785	YP_001533128	NC_009952	\ribonucleoside-diphosphate reductase, adenosylcobalamin-dependent\""	-0.262902	-0.405138	-0.224616	-0.0813368	-0.235054	-1.01123	0.0390588	-0.0990523	0.0551739	-0.779941	-0.823461	-0.926808	0.35324	0.133209	0.284118	0.762822	0.447546	0.000136711	0.875812	0.718184	0.813168	0.00385382	0.000579859	3.49011e-06
RDRS01695	FALSE	Dshi_1699	YP_001533042	NC_009952	hypothetical protein	-1.352	-1.2596	-1.00233	-0.847491	-0.755659	-2.82233	-0.662589	-1.074	-0.635369	-1.10031	-2.70617	-2.75744	3.302e-06	6.61789e-06	5.2958e-06	3.38478e-05	0.000561488	1.47397e-10	0.000153972	6.22049e-06	0.000145707	1.27186e-05	2.10987e-10	8.50054e-13
RDRS01787	FALSE	Dshi_1791	YP_001533134	NC_009952	hypothetical protein	0.357326	0.632502	0.366969	0.385142	0.273095	1.10948	0.29255	0.0490459	0.0936478	0.52264	1.32847	1.16219	0.00186542	2.12778e-05	0.000308413	0.000288613	0.0143525	7.6471e-09	0.00147271	0.629261	0.214204	7.39346e-05	1.35018e-09	1.98334e-11
RDRS03063	FALSE	Dshi_3069	YP_001534403	NC_009952	protein of unknown function DUF465	-0.888974	-1.12901	-1.01332	-1.08336	-1.05755	-0.497019	-0.96736	-0.581428	-0.914322	-1.29466	-0.619238	-0.62046	5.95613e-05	8.91972e-06	2.879e-06	2.49208e-06	3.00777e-05	0.000688509	3.50748e-06	0.000558186	3.8486e-06	2.17412e-06	0.000107535	1.41411e-06
RDRS02774	FALSE	Dshi_2780	YP_001534114	NC_009952	hypothetical protein	-0.498547	-0.887949	-0.305793	-0.596602	-0.330496	-1.91451	-0.460602	-0.0660503	-0.0404226	-0.803835	-1.87659	-2.0481	0.0573628	0.00268527	0.140926	0.00984625	0.250796	4.03768e-07	0.0269423	0.816912	0.864738	0.00324372	4.4749e-07	1.20404e-09
RDRS00657	FALSE	Dshi_0659	YP_001532006	NC_009952	oxygen-independent coproporphyrinogen III oxidase	-0.683444	-1.10038	-0.989323	-1.41639	-1.13487	-0.162612	-1.88336	-1.22466	-1.14835	-0.708781	-0.486713	-0.961796	0.492459	0.218083	0.142993	0.0479469	0.220384	0.808273	0.00823604	0.102962	0.0739086	0.39345	0.4441	0.019513
RDRS00328	FALSE	Dshi_0329	YP_001531679	NC_009952	diguanylate cyclase/phosphodiesterase	-0.735667	-1.37261	-0.617318	-0.976294	-0.624113	-1.51219	-0.930609	-0.159973	-0.276434	-1.3713	-1.52087	-1.6777	0.0093837	0.000114028	0.00750012	0.000457408	0.0338368	5.49185e-06	0.000416393	0.5466	0.170214	8.67272e-05	4.30491e-06	1.38604e-08
RDRS02631	FALSE	Dshi_2637	YP_001533971	NC_009952	magnesium-protoporphyrin IX monomethyl ester anaerobic oxidative cyclase	-1.057	-1.60552	-1.37394	-1.89861	-1.28736	-0.964454	-2.40561	-1.60643	-1.46648	-0.786073	-1.38665	-1.68841	0.315855	0.11562	0.0798796	0.0248792	0.235161	0.189921	0.00463064	0.0664044	0.050553	0.415228	0.0610862	0.0015734
RDRS02142	FALSE	Dshi_2146	YP_001533483	NC_009952	hypothetical protein	-0.862562	-1.43129	-0.772928	-1.16394	-0.898311	-1.10052	-0.995122	-0.347679	-0.41852	-1.2241	-1.30358	-1.67826	0.0304286	0.00160179	0.0172258	0.00191411	0.0361386	0.00155084	0.00369109	0.331381	0.155542	0.00295431	0.000396815	6.1811e-07
RDRS02662	FALSE	Dshi_2668	YP_001534002	NC_009952	ABC-2 type transporter	0.623101	0.520448	0.544045	0.477034	0.404886	1.15634	0.517847	0.548413	0.601812	0.376364	1.04353	0.910359	0.00688442	0.022413	0.00441341	0.0121983	0.0818079	8.65388e-06	0.00523067	0.00719254	0.0015294	0.0654681	1.86962e-05	7.38382e-07
RDRS03229	FALSE	Dshi_3235	YP_001534569	NC_009952	hypothetical protein	-0.6198	-1.27871	-0.501544	-0.853556	-0.352542	-1.65157	-0.778466	0.133678	-0.147045	-1.08687	-1.43023	-1.50462	0.227411	0.0159668	0.207795	0.0431649	0.576832	0.000481039	0.0462429	0.807551	0.73771	0.0243475	0.00121315	1.5977e-05
RDRS03247	FALSE	Dshi_3253	YP_001534587	NC_009952	hypothetical protein	-0.920224	-1.99868	-0.373251	-0.658856	0.0590092	-2.96179	-0.638772	0.0650309	-0.0726663	-0.770165	-2.96658	-3.03926	0.0229232	0.000125618	0.239018	0.0479469	0.931496	3.39408e-07	0.0400803	0.883503	0.838607	0.0413825	3.00661e-07	1.49505e-09
RDRS00927	FALSE	Dshi_0928	YP_001532274	NC_009952	hypothetical protein	0.462528	0.211209	0.358397	0.66899	0.319619	1.24216	0.736513	0.860792	0.620374	0.876599	0.673186	1.01434	0.286053	0.702677	0.27686	0.0521279	0.525325	0.000895339	0.024523	0.0204112	0.0464213	0.0264278	0.0319023	8.878e-05
RDRS03644	FALSE	Dshi_3651	YP_001541865	NC_009955	TrbL/VirB6 plasmid conjugal transfer protein	1.31371	1.27547	1.56828	1.58788	1.44575	-0.833569	1.68717	1.4826	1.49966	1.53571	-0.955097	-1.11739	1.79692e-07	4.00667e-07	5.86423e-09	8.84802e-09	1.52202e-07	3.4638e-07	2.3739e-09	2.06154e-08	4.38291e-09	1.0669e-07	8.20186e-08	9.16888e-11
RDRS03635	FALSE	Dshi_3642	YP_001541856	NC_009955	hypothetical protein	0.55347	0.580281	0.830032	0.881756	0.794513	-2.51694	0.934689	0.73187	0.754821	0.937251	-2.53787	-2.61705	0.0246127	0.0222764	0.000481494	0.000438444	0.00492879	1.28262e-08	0.000175335	0.00225993	0.000627556	0.000652767	1.10938e-08	4.25602e-11
RDRS02688	FALSE	Dshi_2694	YP_001534028	NC_009952	hypothetical protein	-0.651138	-0.943655	-0.793552	-1.19015	-0.7759	-0.809679	-1.60288	-0.972236	-0.607371	-0.656904	-0.815188	-1.23048	0.488143	0.266816	0.215527	0.0764256	0.407784	0.175823	0.0145584	0.171329	0.328248	0.403562	0.169222	0.00335592
RDRS01920	FALSE	Dshi_1924	YP_001533267	NC_009952	hypothetical protein	0.747069	1.19168	0.114132	0.376872	0.4209	1.76369	0.313355	-0.147664	0.0932282	0.78027	1.89208	1.79701	0.0595515	0.00594694	0.756382	0.261957	0.346292	4.18884e-05	0.316126	0.723786	0.789711	0.0385499	1.92332e-05	3.33303e-07
RDRS03479	FALSE	Dshi_3485	YP_001534819	NC_009952	response regulator receiver modulated serine phosphatase	-1.10911	-2.34728	-0.709941	-1.27934	-0.822536	-2.89113	-1.22828	-0.148523	-0.502325	-1.45668	-2.80935	-3.0806	0.00121516	4.19986e-06	0.00533747	0.000100795	0.0122324	2.16355e-08	8.8922e-05	0.610509	0.026307	0.000106244	2.66466e-08	5.65717e-11
RDRS03973	FALSE	Dshi_3983	YP_001542192	NC_009957	type II secretion system protein E	1.19368	1.14474	1.39568	1.48139	1.1875	-1.88948	1.59084	1.26454	1.2665	1.3576	-2.29737	-2.33724	9.68425e-06	1.2866e-05	3.20364e-07	2.94147e-07	1.9663e-05	7.22657e-09	7.22907e-08	1.70931e-06	4.52204e-07	2.67731e-06	1.11733e-09	4.47599e-12
RDRS04191	FALSE	Dshi_4211	YP_001542402	NC_009959	hypothetical protein	1.2484	1.21351	1.37414	1.44544	1.27852	-0.266304	1.36547	1.24446	1.26394	1.18436	0.13072	0.127531	0.000703396	0.000863155	5.69549e-05	5.4473e-05	0.000937087	0.24615	5.50275e-05	0.000270112	6.80971e-05	0.000685261	0.57474	0.362351
RDRS03248	FALSE	Dshi_3254	YP_001534588	NC_009952	hypothetical protein	-0.980603	-2.11619	-0.517195	-0.716883	-0.630463	-3.42677	-0.68156	-0.00497694	-0.27566	-1.21776	-3.39495	-3.6043	0.00235496	7.05109e-06	0.0263142	0.00568505	0.0427869	4.26457e-09	0.00526708	0.989654	0.19964	0.000337556	3.43074e-09	9.47532e-12
RDRS01295	FALSE	Dshi_1299	YP_001532642	NC_009952	hypothetical protein	-0.969688	-1.45168	-1.03754	-1.62563	-1.49601	-0.492291	-2.33186	-1.5753	-1.51871	-0.796841	-0.814712	-1.33898	0.353911	0.145516	0.17527	0.0447885	0.148182	0.499901	0.0047462	0.0643801	0.0382146	0.396295	0.252095	0.0060648
RDRS02460	FALSE	Dshi_2466	YP_001533801	NC_009952	hypothetical protein	0.708061	0.990755	0.153131	0.3419	0.496885	1.60283	0.327182	0.268373	0.174432	0.840628	1.68751	2.24588	0.0513429	0.0103788	0.633354	0.265613	0.203667	4.39412e-05	0.244665	0.430923	0.559437	0.0169676	2.3415e-05	1.42892e-08
RDRS03019	FALSE	Dshi_3025	YP_001534359	NC_009952	hypothetical protein	-0.670818	-0.616336	-0.509634	-0.417291	-0.559261	-1.03021	-0.322454	-0.575348	-0.430468	-0.595977	-1.01401	-0.894248	7.527e-05	0.000131486	0.000110071	0.000764368	0.000489484	1.07394e-07	0.00293371	8.09927e-05	0.000246525	0.000122317	1.1567e-07	2.61745e-09
RDRS02081	FALSE	Dshi_2085	YP_001533423	NC_009952	hypothetical protein	-0.637191	-0.695471	-0.418426	-0.398566	-0.447204	-1.59522	-0.214566	-0.041636	-0.309996	-0.556642	-1.57326	-1.46514	0.00324305	0.00185063	0.0108425	0.0182385	0.0355992	1.39406e-07	0.153143	0.849961	0.0370078	0.00514883	1.45822e-07	1.83789e-09
RDRS01473	FALSE	Dshi_1477	YP_001532820	NC_009952	Usg family protein	-0.775512	-1.10751	-0.664473	-0.976174	-0.751552	-0.643468	-1.13749	-0.717763	-0.65462	-1.02351	-0.690949	-0.818805	0.000917758	5.37286e-05	0.000561299	3.827e-05	0.00189466	0.000530863	5.91141e-06	0.000613179	0.000389352	7.71967e-05	0.000257464	8.28849e-07
RDRS02169	FALSE	Dshi_2173	YP_001533510	NC_009952	hypothetical protein	-0.576852	-1.00517	-0.994123	-1.06507	-1.0766	-1.19041	-1.04031	-0.880232	-1.06033	-1.19075	-1.11448	-0.976462	0.000565052	7.79914e-06	1.01066e-06	9.06394e-07	7.54232e-06	7.90403e-08	5.74578e-07	5.96365e-06	3.57396e-07	1.21659e-06	1.41044e-07	3.402e-09
RDRS02458	FALSE	Dshi_2464	YP_001533799	NC_009952	conserved hypothetical phage tail protein	0.878549	1.25902	0.300767	0.526018	0.773548	1.72471	0.471675	0.335295	0.479718	1.16347	2.10815	2.22257	0.0119261	0.00131973	0.265165	0.0619918	0.0355297	1.25903e-05	0.0706232	0.265777	0.0604004	0.00147778	1.80174e-06	7.47999e-09
RDRS02332	FALSE	Dshi_2336	YP_001533673	NC_009952	hypothetical protein	-0.421023	-0.619798	-0.179162	-0.234856	-0.323116	-1.3495	-0.274253	-0.0389368	-0.0555747	-0.515385	-1.42811	-1.55907	0.00156657	7.70137e-05	0.0516775	0.0184739	0.0123573	4.77741e-09	0.00528317	0.751584	0.559437	0.000226105	2.38712e-09	4.83097e-12
RDRS01618	FALSE	Dshi_1622	YP_001532965	NC_009952	hypothetical protein	-1.35502	-2.39397	-1.42943	-1.69496	-1.01516	-3.00944	-1.28305	-0.425812	-1.05382	-2.07136	-2.76266	-3.11904	0.00359368	5.13475e-05	0.000534046	0.000205953	0.0282213	5.2258e-07	0.00110251	0.258499	0.00315469	0.000117473	1.16714e-06	2.24315e-09
RDRS04176	FALSE	Dshi_4196	YP_001542387	NC_009959	hypothetical protein	0.494782	0.570296	0.282796	0.3896	0.409443	0.74797	0.468776	0.50794	0.394345	0.527186	1.00642	0.705793	0.207185	0.151349	0.372779	0.229089	0.345407	0.0147327	0.112254	0.134868	0.169895	0.141387	0.00218098	0.000925767
RDRS03862	FALSE	Dshi_3872	YP_001542081	NC_009956	Hemolysin-type calcium-binding region	-0.742804	-1.01143	-0.774374	-0.866663	-0.759738	-1.04104	-0.741739	-0.261217	-0.540318	-0.838796	-0.962078	-0.896645	0.000249314	1.96791e-05	2.6839e-05	1.62547e-05	0.00032423	1.14325e-06	3.46928e-05	0.0623554	0.000309069	6.58238e-05	2.33234e-06	3.72749e-08
RDRS02457	FALSE	Dshi_2463	YP_001533798	NC_009952	hypothetical protein	0.432072	0.55071	0.161633	0.260426	0.309452	0.974888	0.242111	0.114475	0.216421	0.434545	1.24131	1.40174	0.00409354	0.000780834	0.139444	0.026821	0.0386664	5.48185e-07	0.0270253	0.366057	0.0390431	0.00268141	5.00586e-08	7.69955e-11
RDRS02173	FALSE	Dshi_2177	YP_001533514	NC_009952	\phage portal protein, HK97 family\""	-0.39066	-0.704079	-0.64368	-0.504373	-0.628322	-1.01966	-0.651056	-0.693854	-0.580406	-0.784294	-0.714369	-0.77781	0.143992	0.0131863	0.00544995	0.026821	0.0308712	0.000153072	0.00452731	0.00590054	0.00722335	0.0043322	0.00188987	2.10416e-05
RDRS02641	FALSE	Dshi_2647	YP_001533981	NC_009952	hypothetical protein	-0.983505	-2.08494	-0.954483	-1.30427	-0.565913	-2.5282	-0.918959	-0.218657	-0.535251	-1.58307	-2.33184	-2.80974	0.0264693	0.000184839	0.00954844	0.00177976	0.235366	3.9405e-06	0.0107262	0.615571	0.101437	0.00104952	6.99488e-06	9.35399e-09
RDRS03842	FALSE	Dshi_3852	YP_001542061	NC_009956	hypothetical protein	1.06481	1.18912	1.34071	1.45411	1.27907	-0.272219	1.54765	1.29336	1.23823	1.13252	-0.183896	-0.207336	5.95462e-06	2.90809e-06	9.93512e-08	8.61686e-08	2.10643e-06	0.0165616	2.31107e-08	3.2757e-07	1.02395e-07	2.80019e-06	0.0833584	0.00470094
RDRS02864	FALSE	Dshi_2870	YP_001534204	NC_009952	hypothetical protein	-0.358463	-0.323841	-0.11559	-0.00437148	0.0500254	-1.37061	0.138869	-0.107724	0.0477544	-0.154083	-1.14882	-1.15909	0.0829868	0.128592	0.516223	0.987834	0.876921	1.00836e-06	0.399629	0.599428	0.792869	0.447522	4.79969e-06	3.96673e-08
RDRS03964	FALSE	Dshi_3974	YP_001542183	NC_009957	hypothetical protein	0.571465	0.692869	0.58576	0.727568	0.607491	-2.32411	0.857127	0.562832	0.568742	0.714038	-2.40609	-2.73986	0.00376491	0.00106044	0.000710253	0.000192288	0.00425509	2.00331e-09	3.01282e-05	0.0018269	0.000567575	0.00054727	1.26546e-09	1.67981e-12
RDRS01979	FALSE	Dshi_1983	YP_001533323	NC_009952	hypothetical protein	0.8673	1.04181	0.885582	0.927216	0.886818	0.296465	1.03544	0.973158	0.846878	0.769372	0.337616	0.208473	0.000143117	2.89352e-05	1.74431e-05	1.83016e-05	0.000187211	0.0267811	3.76733e-06	1.54138e-05	1.44191e-05	0.000222083	0.0129169	0.0132842
RDRS03657	FALSE	Dshi_3664	YP_001541878	NC_009955	hypothetical protein	0.740801	0.777724	0.987664	0.952588	0.841057	-1.04164	1.12749	0.953743	0.953636	0.652805	-1.05845	-0.967484	0.000603333	0.000403686	9.55999e-06	2.04813e-05	0.000375828	3.87198e-06	2.79916e-06	2.5116e-05	7.75808e-06	0.00101642	2.92818e-06	5.77961e-08
RDRS03340	FALSE	Dshi_3346	YP_001534680	NC_009952	multi-sensor hybrid histidine kinase	-0.63744	-1.17185	-0.501137	-0.7421	-0.539196	-1.3142	-0.703873	-0.227338	-0.337718	-0.652439	-1.39038	-1.68969	0.00663025	8.501e-05	0.00789567	0.000821013	0.025773	3.15701e-06	0.000772741	0.246734	0.0440894	0.00418571	1.68451e-06	1.51523e-09
RDRS01467	FALSE	Dshi_1471	YP_001532814	NC_009952	hypothetical protein	0.848178	0.924773	0.734155	0.693954	0.708242	0.99447	0.603428	0.343258	0.683424	0.893248	0.940445	1.09453	1.21258e-05	6.61789e-06	5.36077e-06	1.37783e-05	9.25305e-05	1.68303e-07	2.53612e-05	0.00405906	6.23897e-06	6.69311e-06	2.68568e-07	3.22386e-10
RDRS03708	FALSE	Dshi_3715	YP_001541927	NC_009955	\transcriptional regulator, LysR family\""	0.790629	0.927682	0.875389	0.959621	0.902973	0.29473	1.02578	0.906778	0.775284	0.861588	0.167527	0.35179	0.00011715	2.89352e-05	7.27805e-06	5.20857e-06	7.36541e-05	0.0155708	1.51566e-06	1.02851e-05	1.12548e-05	4.29007e-05	0.138136	0.000162059
RDRS00906	FALSE	Dshi_0907	YP_001532253	NC_009952	ABC transporter related	0.838916	0.921778	0.742069	0.781086	0.692168	1.1579	0.69603	0.806578	0.722003	0.687914	1.26819	1.0545	5.74618e-05	2.45006e-05	2.25371e-05	2.29463e-05	0.000408102	2.28012e-07	3.49071e-05	2.21562e-05	1.65239e-05	0.000178907	8.20186e-08	3.402e-09
RDRS00072	FALSE	Dshi_0072	YP_001531422	NC_009952	\putative anti-sigma regulatory factor, serine/threonine protein kinase\""	-0.940562	-2.32908	-0.677832	-1.11785	-0.726515	-3.15406	-1.11684	-0.00540106	-0.320349	-1.32818	-3.04813	-3.53654	0.0378095	0.000101418	0.0576285	0.00581778	0.133012	5.77192e-07	0.00405467	0.993093	0.358077	0.00410715	7.84004e-07	1.10175e-09
RDRS00342	FALSE	Dshi_0343	YP_001531693	NC_009952	aminoglycoside phosphotransferase	-0.725319	-1.17024	-0.465263	-0.75108	-0.670185	-1.0729	-0.672967	-0.146853	-0.248815	-0.902553	-1.04485	-1.13725	0.00945841	0.000379691	0.0309376	0.00269014	0.0224338	9.99684e-05	0.00375479	0.578291	0.214204	0.00167591	0.000105627	6.19882e-07
RDRS03160	FALSE	Dshi_3166	YP_001534500	NC_009952	NapD family protein	-0.501628	-0.90272	-0.464318	-0.943719	-0.937258	0.0238214	-1.31037	-0.805452	-0.760189	-0.68497	-0.146539	-0.742226	0.473753	0.148012	0.347374	0.061573	0.148462	0.962205	0.00912577	0.131195	0.0937996	0.23019	0.757221	0.0124171
RDRS02769	FALSE	Dshi_2775	YP_001534109	NC_009952	\transcriptional regulator, XRE family\""	1.08648	1.1616	0.792366	0.939504	1.08334	1.19297	0.758062	0.529679	0.776928	0.960908	1.47687	1.62172	0.00205905	0.00129413	0.00388118	0.00165524	0.00343431	0.000146947	0.00452496	0.054823	0.00304812	0.00306917	1.98567e-05	7.96602e-08
RDRS03774	FALSE	Dshi_3782	YP_001541993	NC_009955	hypothetical protein	0.345156	0.236278	0.33063	0.882488	0.323942	0.795337	1.27379	1.00535	0.421689	0.583461	0.352447	0.716097	0.413628	0.61736	0.273598	0.00844951	0.471954	0.00946236	0.00048665	0.00496356	0.134975	0.0970379	0.20413	0.000717935
RDRS03629	FALSE	Dshi_3636	YP_001541850	NC_009955	hypothetical protein	0.237402	0.270698	0.588266	0.642767	0.408891	-3.09538	0.770979	0.471166	0.425073	0.427732	-3.33522	-3.56806	0.057867	0.03661	3.67257e-05	2.69183e-05	0.00502541	9.83935e-12	3.23571e-06	0.000458513	0.000313459	0.00155917	3.61107e-12	8.00698e-15
RDRS01698	FALSE	Dshi_1702	YP_001533045	NC_009952	ABC transporter related	0.945253	1.04946	1.22946	1.27989	1.2536	-0.378856	1.28954	1.03451	1.18102	1.13002	-0.303106	-0.293128	7.92343e-07	4.05777e-07	1.41567e-08	1.51509e-08	1.52202e-07	0.00013493	5.89733e-09	1.0262e-07	1.00147e-08	2.06675e-07	0.000648651	1.5916e-05
RDRS03372	FALSE	Dshi_3378	YP_001534712	NC_009952	hypothetical protein	-0.849944	-2.2898	-0.460412	-0.919523	-0.669119	-3.36781	-0.981058	0.0334085	-0.24302	-1.19335	-3.37374	-3.61549	0.0100585	7.81864e-06	0.0665561	0.00217661	0.0493534	1.0655e-08	0.000938043	0.925367	0.317765	0.000790263	9.1842e-09	2.25289e-11
RDRS02273	FALSE	Dshi_2277	YP_001533614	NC_009952	molybdenum cofactor synthesis domain	1.67341	1.46174	1.62757	1.32973	1.41808	2.36396	1.20807	1.5159	1.40613	1.60475	2.29881	-0.0085266	4.65055e-05	0.000113371	7.72579e-06	6.07373e-05	0.00025528	1.27829e-07	8.54135e-05	2.72625e-05	1.5214e-05	4.47085e-05	1.52766e-07	0.951777
RDRS02274	FALSE	Dshi_2278	YP_001533615	NC_009952	hypothetical protein	2.39357	1.9471	2.18362	1.82743	2.20617	2.6857	1.62813	2.03858	1.95467	2.60353	2.38571	-0.576089	0.000228575	0.0010192	7.25345e-05	0.000451651	0.000642258	8.46712e-06	0.000692292	0.000270112	0.000112259	7.71967e-05	2.03994e-05	0.0181934
RDRS03861	FALSE	Dshi_3871	YP_001542080	NC_009956	RTX toxins and related Ca2+-binding protein-like protein	-1.04796	-2.2863	-1.25237	-1.8079	-0.862427	-2.54503	-1.42255	-0.0161794	-0.933141	-1.66668	-2.56831	-2.75237	0.00495932	1.51522e-05	0.00032837	2.38121e-05	0.0233746	3.88668e-07	0.00010322	0.967536	0.00186236	0.000127875	3.25602e-07	1.02881e-09
RDRS02824	FALSE	Dshi_2830	YP_001534164	NC_009952	protein of unknown function UPF0102	-0.842978	-1.49996	-0.430996	-0.789747	-0.778627	-2.04449	-0.937321	-0.115136	-0.473132	-0.928281	-1.92622	-1.7552	0.167755	0.0190326	0.391596	0.116777	0.241713	0.000406238	0.046908	0.866011	0.309943	0.100507	0.000554266	2.23001e-05
RDRS02459	FALSE	Dshi_2465	YP_001533800	NC_009952	conserved hypothetical phage tail protein	0.936265	1.27246	0.366808	0.574096	0.621141	1.59195	0.452805	0.2685	0.282972	1.00672	1.88344	2.40465	0.000877502	7.90746e-05	0.0528775	0.00699727	0.0181586	9.39019e-07	0.0182294	0.2029	0.111801	0.000343161	1.68444e-07	8.08527e-11
RDRS02962	FALSE	Dshi_2968	YP_001534302	NC_009952	hypothetical protein	-0.607565	-1.06732	-0.492436	-0.664052	-0.395874	-1.4101	-0.695104	-0.0516403	-0.271769	-0.592326	-1.27746	-1.04505	0.339804	0.078766	0.301531	0.179589	0.60401	0.00453224	0.125217	0.935742	0.58091	0.292159	0.00755182	0.00122165
RDRS04145	FALSE	Dshi_4165	YP_001542356	NC_009959	hypothetical protein	0.630554	0.473616	0.578231	0.309108	0.425612	0.688346	0.0423289	0.179274	0.281249	0.622312	1.01553	0.800824	0.0733954	0.195968	0.0401261	0.302796	0.271471	0.0142152	0.902392	0.607798	0.294871	0.0598287	0.00110779	0.000172254
RDRS00612	FALSE	Dshi_0614	YP_001531961	NC_009952	hypothetical protein	-0.60237	-0.995726	-0.353369	-0.603654	-0.452329	-1.01869	-0.633113	-0.0377336	-0.145993	-0.797308	-0.884726	-1.0689	0.00679775	0.000197284	0.0362191	0.00229133	0.0458625	1.9492e-05	0.00112862	0.872558	0.370503	0.000745904	5.56335e-05	1.00906e-07
RDRS04167	FALSE	Dshi_4187	YP_001542378	NC_009959	binding-protein-dependent transport systems inner membrane component	1.2459	1.32994	1.53197	1.56046	1.55315	-0.543418	1.56566	1.152	1.54456	1.58284	-0.385345	-0.45009	6.2477e-06	4.34739e-06	1.26239e-07	1.75433e-07	1.86396e-06	0.000573332	8.01757e-08	3.41845e-06	6.78745e-08	7.22341e-07	0.00544663	4.65839e-05
RDRS02174	FALSE	Dshi_2178	YP_001533515	NC_009952	protein of unknown function DUF264	-0.405197	-0.671283	-0.505998	-0.547815	-0.668306	-0.693027	-0.493708	-0.427015	-0.476016	-0.964217	-0.748006	-1.06331	0.00627103	0.000178171	0.000319973	0.000237585	0.00032423	1.58888e-05	0.000346792	0.00207148	0.000304477	8.46305e-06	6.89398e-06	1.54208e-09
RDRS03641	FALSE	Dshi_3648	YP_001541862	NC_009955	type II secretion system protein E	1.12801	1.06459	1.37508	1.38447	1.22835	-1.57991	1.4955	1.24743	1.26632	1.23211	-1.75551	-1.89036	4.5e-06	7.79914e-06	9.93512e-08	1.38166e-07	3.84822e-06	9.63418e-09	3.73799e-08	5.1185e-07	1.02395e-07	1.59845e-06	3.06768e-09	7.02344e-12
RDRS03249	FALSE	Dshi_3255	YP_001534589	NC_009952	hypothetical protein	-1.02917	-2.12544	-0.652664	-0.801321	-0.708057	-3.56626	-0.770069	-0.163846	-0.376055	-1.25703	-3.63953	-3.96972	0.00518061	2.42634e-05	0.0201102	0.00850255	0.054427	1.28262e-08	0.00747001	0.637515	0.142503	0.000981566	9.59783e-09	1.98178e-11
RDRS00212	FALSE	Dshi_0212	YP_001531562	NC_009952	\two component transcriptional regulator, winged helix family\""	-1.10634	-1.79481	-0.773709	-1.15099	-1.00772	-1.81725	-1.10954	-0.317709	-0.480253	-1.35095	-1.77815	-1.86027	0.000246128	5.58194e-06	0.000655668	4.00564e-05	0.000769438	2.4438e-07	3.25583e-05	0.12561	0.0103935	3.63341e-05	2.73953e-07	1.09687e-09
RDRS01774	FALSE	Dshi_1778	YP_001533121	NC_009952	hypothetical protein	0.625033	0.985946	0.741076	0.496526	0.528702	1.51038	0.499655	0.265016	0.446438	0.790015	1.62865	1.6868	0.0236563	0.00160179	0.00246408	0.0311758	0.0686546	5.80585e-06	0.0215946	0.274615	0.0315897	0.00455865	2.56924e-06	1.38604e-08
RDRS03972	FALSE	Dshi_3982	YP_001542191	NC_009957	conjugation TrbI family protein	1.00976	1.06552	1.05984	1.14039	0.974112	-1.66289	1.28563	0.963032	1.05114	0.893207	-1.77542	-2.05877	0.000177391	0.000103362	1.77093e-05	1.47942e-05	0.000359873	1.5523e-07	2.99023e-06	8.09927e-05	1.08818e-05	0.00028676	7.43582e-08	8.97146e-11
RDRS00763	FALSE	Dshi_0765	YP_001532111	NC_009952	\transcriptional regulator, MarR family\""	-0.536458	-1.13743	-0.2249	-0.401745	-0.30894	-2.02623	-0.517509	0.0456227	-0.0329657	-0.828658	-1.83291	-2.06733	0.0514645	0.000589341	0.310677	0.0788207	0.314332	3.73418e-07	0.0191422	0.881562	0.89907	0.00364991	9.37226e-07	1.77739e-09
RDRS04130	FALSE	Dshi_4149	YP_001542341	NC_009958	transferase hexapeptide repeat containing protein	0.89655	0.839443	0.828586	0.833939	0.699561	0.873903	0.824145	0.867917	0.824682	0.805398	1.23172	0.992943	0.000105189	0.000148658	2.84884e-05	4.00564e-05	0.0010536	1.25853e-05	2.68422e-05	3.76831e-05	1.72487e-05	0.000153508	4.21723e-07	2.78352e-08
RDRS03255	FALSE	Dshi_3261	YP_001534595	NC_009952	hypothetical protein	-0.996162	-2.07059	-0.600527	-0.837767	-0.799768	-3.27988	-0.865529	-0.196084	-0.308782	-1.14804	-3.20321	-3.47336	0.00577016	2.66615e-05	0.0283419	0.00599594	0.0301022	2.44469e-08	0.00337884	0.555158	0.224936	0.00161546	2.94341e-08	6.7425e-11
RDRS03969	FALSE	Dshi_3979	YP_001542188	NC_009957	hypothetical protein	0.862171	0.895734	1.0972	1.25937	0.984874	-2.75879	1.24127	0.992527	0.916792	0.970654	-3.09143	-3.15969	3.159e-05	2.05509e-05	5.13288e-07	2.47327e-07	1.9663e-05	4.36095e-11	1.35886e-07	2.76411e-06	1.38879e-06	8.64195e-06	1.18529e-11	5.58327e-14
RDRS00769	FALSE	Dshi_0771	YP_001532117	NC_009952	DoxX family protein	-0.900212	-0.798003	-0.602346	-0.527843	-0.637214	-1.26587	-0.604998	-0.838827	-0.621225	-0.506548	-1.04716	-0.986126	0.0872904	0.141747	0.14844	0.233938	0.271223	0.00428085	0.134092	0.0710931	0.114173	0.311665	0.0119962	0.000790057
RDRS02632	FALSE	Dshi_2638	YP_001533972	NC_009952	hypothetical protein	-0.920036	-1.50918	-0.77276	-1.07174	-0.684691	-1.93386	-1.01883	-0.324294	-0.553987	-1.1514	-1.7653	-1.65162	0.0920977	0.00982193	0.0743228	0.0221989	0.253215	0.000274037	0.0202081	0.545922	0.174516	0.0279759	0.000476898	1.4966e-05
RDRS03962	FALSE	Dshi_3972	YP_001542181	NC_009957	hypothetical protein	0.567205	0.509894	0.93481	0.942496	0.73092	-2.41825	1.0673	0.847502	0.771687	0.767003	-2.64835	-2.59463	0.000137457	0.000273123	2.80099e-07	3.86256e-07	3.41761e-05	1.95064e-11	6.23103e-08	1.42143e-06	8.94618e-07	8.64195e-06	7.83867e-12	5.26878e-14
RDRS02384	FALSE	Dshi_2388	YP_001533725	NC_009952	glycosyl transferase family 2	-0.15662	-0.840125	-0.142081	-0.131465	-0.268983	-2.19812	-0.18613	0.147745	-0.038866	-0.448654	-2.55372	-2.57025	0.329381	5.2844e-05	0.234168	0.303334	0.0937888	5.50725e-10	0.105881	0.268674	0.768627	0.00378708	9.94955e-11	5.45243e-13
RDRS00737	FALSE	Dshi_0739	YP_001532085	NC_009952	Ppx/GppA phosphatase	0.396747	0.481722	0.206242	0.333098	0.241964	0.890598	0.23838	0.36744	0.186638	0.250809	1.00184	0.980327	0.00439271	0.0012397	0.0441581	0.00440712	0.0764547	6.41133e-07	0.0204088	0.00317839	0.0539599	0.0395563	1.86468e-07	1.49505e-09
RDRS00022	FALSE	Dshi_0022	YP_001531372	NC_009952	hypothetical protein	-2.28135	-2.03313	-1.56743	-1.25967	-1.28239	-2.97556	-1.1151	-1.8281	-1.17235	-1.84878	-2.91909	-2.95353	4.12543e-06	1.06432e-05	1.25659e-05	0.000113826	0.000642258	1.6011e-08	0.000197101	6.69776e-06	8.54678e-05	1.62917e-05	1.81255e-08	8.24627e-11
RDRS00817	FALSE	Dshi_0819	YP_001532165	NC_009952	hypothetical protein	-0.644961	-1.49881	-0.498577	-0.576808	-0.64701	-2.31919	-0.656749	-0.210916	-0.306703	-0.86278	-2.59535	-2.79266	0.00233923	4.298e-06	0.00306345	0.00149928	0.00377411	3.08865e-09	0.00038112	0.20636	0.032972	0.000186911	9.398e-10	1.98056e-12
RDRS00583	FALSE	Dshi_0585	YP_001531932	NC_009952	ABC transporter related	-0.571683	-1.03697	-0.385915	-0.813042	-0.539597	-0.762712	-0.779899	-0.116524	-0.246669	-0.725699	-0.775984	-0.810175	0.0124173	0.000224952	0.0311762	0.000415771	0.0261039	0.000345696	0.000363956	0.598066	0.136768	0.00208031	0.000254472	2.70986e-06
RDRS01026	FALSE	Dshi_1030	YP_001532373	NC_009952	hypothetical protein	-0.580308	-1.01975	-0.334545	-0.390518	-0.377859	-1.68298	-0.492571	-0.0877703	-0.206813	-0.578944	-1.53049	-1.73003	0.0485182	0.0021705	0.149253	0.108343	0.238667	4.27375e-06	0.0327509	0.781012	0.363011	0.0377936	8.57026e-06	2.30594e-08
RDRS03245	FALSE	Dshi_3251	YP_001534585	NC_009952	flagellar basal body rod protein	-1.02715	-2.07531	-0.40355	-0.813195	-0.630953	-2.52275	-0.636071	-0.0238998	-0.209624	-1.13215	-2.42127	-2.75478	4.6892e-05	3.38205e-07	0.00758488	6.44384e-05	0.00291886	6.61151e-10	0.000305398	0.904944	0.112829	1.40503e-05	9.81155e-10	1.29073e-12
RDRS01220	FALSE	Dshi_1224	YP_001532567	NC_009952	hypothetical protein	0.741696	0.904427	0.900196	0.891132	1.02466	0.0181301	0.760448	0.599571	0.908844	0.944529	0.288117	0.143355	0.000260462	5.13475e-05	8.02222e-06	1.40275e-05	3.88724e-05	0.887012	3.03162e-05	0.000478389	4.52267e-06	2.83248e-05	0.0204077	0.0546182
RDRS02163	FALSE	Dshi_2167	YP_001533504	NC_009952	phage-related minor tail protein-like protein	-0.585553	-0.948744	-1.07014	-0.963044	-0.937817	-1.01201	-1.02362	-0.922024	-1.08928	-1.01164	-1.0155	-1.15254	0.0579795	0.005195	0.000454545	0.00137045	0.00778096	0.000497929	0.000560487	0.00246339	0.000232584	0.00207759	0.000419035	2.19073e-06
RDRS00572	FALSE	Dshi_0574	YP_001531921	NC_009952	Haemin-degrading family protein	0.0854747	0.183396	0.214949	0.358442	0.372456	-0.781479	0.42484	0.169701	0.282396	0.104953	-1.39392	-1.12188	0.889441	0.706776	0.48449	0.238988	0.361172	0.00814843	0.12434	0.642922	0.307437	0.791434	0.000115061	1.15248e-05
RDRS03956	FALSE	Dshi_3966	YP_001542175	NC_009957	hypothetical protein	0.473347	0.487186	0.621235	0.706198	0.612675	-2.76115	0.826819	0.615735	0.541363	0.636259	-2.93814	-3.0686	0.000772003	0.000612028	1.50491e-05	7.46719e-06	0.000187211	1.29182e-11	1.00309e-06	3.04514e-05	2.74778e-05	6.0569e-05	5.9435e-12	1.78765e-14
RDRS01578	FALSE	Dshi_1582	YP_001532925	NC_009952	hypothetical protein	-0.905802	-1.51913	-0.452054	-0.688986	-0.399911	-2.46585	-0.439854	0.057051	-0.0658403	-0.69481	-2.42675	-2.46388	0.000161099	2.90809e-06	0.00469677	0.00033173	0.0439174	1.28387e-09	0.00493117	0.770592	0.679022	0.000746774	1.31893e-09	4.83097e-12
RDRS02143	FALSE	Dshi_2147	YP_001533484	NC_009952	hypothetical protein	-1.17506	-2.13801	-0.664897	-1.16673	-0.836995	-2.85108	-1.11022	-0.0716141	-0.373044	-1.39272	-2.73348	-2.67338	0.0300339	0.000769138	0.116871	0.0125042	0.144751	8.41928e-06	0.0116178	0.90614	0.369099	0.0089557	1.05978e-05	1.23646e-07
RDRS01617	FALSE	Dshi_1621	YP_001532964	NC_009952	PfkB domain protein	-0.923309	-1.59926	-0.980981	-1.31094	-0.835642	-1.34502	-1.0041	-0.234093	-0.747571	-1.58921	-1.28571	-1.4089	0.000403802	5.58194e-06	3.97483e-05	5.24758e-06	0.00132648	1.49706e-06	2.92529e-05	0.208744	0.000220963	4.3026e-06	2.17123e-06	6.11658e-09
RDRS03244	FALSE	Dshi_3250	YP_001534584	NC_009952	export protein FliQ family 3	-1.03337	-2.18552	-0.60771	-0.880379	-0.663938	-3.46951	-0.92307	-0.199032	-0.217967	-1.10713	-3.4451	-3.79884	0.0065865	2.74467e-05	0.0350498	0.00630384	0.0824814	2.44469e-08	0.00322852	0.574104	0.442396	0.00305877	2.53573e-08	5.09274e-11
RDRS03355	FALSE	Dshi_3361	YP_001534695	NC_009952	flagellin domain protein	-0.970017	-2.56489	-0.932054	-1.39884	-0.677254	-3.33785	-1.2117	0.0915951	-0.383099	-1.9105	-3.26223	-3.49926	0.0100216	8.91972e-06	0.00360072	0.000263834	0.0787682	3.86209e-08	0.000504965	0.815847	0.15566	6.55391e-05	4.81744e-08	1.18282e-10
RDRS01919	FALSE	Dshi_1923	YP_001533266	NC_009952	hypothetical protein	0.605907	1.00721	0.367138	0.494633	0.555037	1.34072	0.341929	-0.0658864	0.0207753	0.959168	1.52644	1.64212	0.0020425	4.00315e-05	0.0113952	0.00241097	0.00553847	2.3174e-07	0.0149615	0.717	0.89907	4.75066e-05	5.89672e-08	1.46717e-10
RDRS03974	FALSE	Dshi_3984	YP_001542193	NC_009957	hypothetical protein	1.24451	1.26605	1.43568	1.55078	1.35983	-1.52658	1.61066	1.32821	1.39877	1.36001	-1.73899	-1.7735	3.04626e-06	2.90809e-06	9.93512e-08	8.61686e-08	2.10643e-06	1.77543e-08	2.49908e-08	3.92443e-07	6.52791e-08	9.53645e-07	4.67627e-09	1.80283e-11
RDRS02790	FALSE	Dshi_2796	YP_001534130	NC_009952	heat shock protein Hsp20	-0.65027	-0.785431	-1.1928	-1.34173	-0.831264	-0.250196	-1.72162	-1.1782	-1.02006	-0.52885	-0.463899	-1.00883	0.476657	0.362847	0.0570367	0.0431649	0.350501	0.681088	0.00874481	0.0889265	0.0855156	0.501306	0.430607	0.00977556
RDRS02263	FALSE	Dshi_2267	YP_001533604	NC_009952	hypothetical protein	-1.05446	-2.1292	-0.812384	-1.27653	-0.997388	-2.85694	-1.04882	-0.030028	-0.743443	-1.43955	-2.90413	-3.05695	0.00177283	7.81864e-06	0.00227559	0.000104397	0.00410331	2.44469e-08	0.000330922	0.926463	0.00285601	0.000117473	1.93633e-08	6.19491e-11
RDRS03979	FALSE	Dshi_3989	YP_001542198	NC_009957	Relaxase/mobilization nuclease family protein	0.190985	0.175751	0.309895	0.393201	0.308334	-1.5359	0.482305	0.245256	0.264714	0.288272	-1.50015	-1.59785	0.0483434	0.0751282	0.000762349	0.000175237	0.00558215	2.21399e-10	2.04639e-05	0.00664489	0.00157997	0.00379767	2.63049e-10	7.42511e-13
RDRS01116	FALSE	Dshi_1120	YP_001532463	NC_009952	hypothetical protein	-0.696286	-1.57764	-0.485167	-0.805172	-0.597099	-1.95384	-0.773433	0.0574811	-0.178543	-0.929144	-1.88792	-2.2077	0.0153441	5.18711e-05	0.0318267	0.00229989	0.0479965	6.22926e-07	0.0020703	0.856702	0.416954	0.0018993	8.38045e-07	1.10175e-09
RDRS00160	FALSE	Dshi_0160	YP_001531510	NC_009952	cobalamin biosynthesis protein CobW	0.939729	0.849395	1.24099	1.10142	0.91573	0.381434	1.01241	0.710358	1.37027	0.180231	1.30774	0.879959	0.0542464	0.0893216	0.00390684	0.0101972	0.0785411	0.294734	0.011614	0.0978955	0.0013632	0.732225	0.00184085	0.00104013
RDRS01122	FALSE	Dshi_1126	YP_001532469	NC_009952	type II secretion system protein E	-0.82929	-1.91062	-0.668953	-1.09136	-0.605836	-2.09304	-0.942018	-0.0395508	-0.350363	-1.09744	-2.11319	-2.48381	0.0116599	2.9926e-05	0.0117063	0.000669416	0.0739034	1.07911e-06	0.00127827	0.913002	0.139103	0.0014394	9.38484e-07	1.16969e-09
RDRS02162	FALSE	Dshi_2166	YP_001533503	NC_009952	hypothetical protein	-0.600545	-0.919373	-1.16197	-1.06541	-1.02755	-1.03026	-1.02774	-0.805143	-1.17966	-1.13655	-0.774261	-1.05712	0.0748799	0.0104851	0.000458039	0.00123833	0.00756356	0.000820349	0.00104434	0.00985674	0.000242724	0.00168682	0.00513646	1.06114e-05
RDRS03961	FALSE	Dshi_3971	YP_001542180	NC_009957	hypothetical protein	0.722426	0.842663	0.864931	0.970706	0.782593	-2.15233	1.00545	0.801698	0.751437	0.852417	-2.44272	-2.61548	4.175e-05	1.06432e-05	1.10673e-06	6.93149e-07	3.88724e-05	9.22905e-11	2.64134e-07	4.41734e-06	2.12066e-06	7.77716e-06	2.59818e-11	6.15098e-14
RDRS00242	FALSE	Dshi_0242	YP_001531592	NC_009952	fatty acid hydroxylase	-0.807595	-1.30189	-0.574444	-0.874308	-0.670725	-1.52462	-0.923697	-0.250552	-0.353664	-1.06528	-1.4149	-1.50956	0.00456216	0.000139829	0.00962565	0.00087457	0.0204922	3.9405e-06	0.000363956	0.287543	0.0739086	0.000463745	6.66309e-06	3.14682e-08
RDRS03259	FALSE	Dshi_3265	YP_001534599	NC_009952	putative flagellar biosynthesis/type III secretory pathway protein	-0.980478	-1.86149	-0.668276	-0.837426	-0.639162	-3.17949	-0.801676	-0.232891	-0.36285	-1.03591	-3.18243	-3.62968	0.00157317	1.07252e-05	0.00462565	0.00139531	0.0298269	4.49664e-09	0.00127569	0.343498	0.0738544	0.000685592	3.48704e-09	4.83097e-12
RDRS03352	FALSE	Dshi_3358	YP_001534692	NC_009952	protein of unknown function DUF1217	-0.639213	-1.86481	-0.598714	-1.15013	-0.653229	-2.06338	-1.03363	0.186755	-0.361587	-1.33984	-2.08812	-2.33598	0.0492654	4.34601e-05	0.0234303	0.000532733	0.0601888	1.56406e-06	0.000757651	0.558068	0.135625	0.000412955	1.30552e-06	2.77777e-09
RDRS00245	FALSE	Dshi_0245	YP_001531595	NC_009952	\transcriptional regulator, AsnC family\""	0.877915	0.98207	1.09179	1.04918	1.11651	-0.201655	1.09487	0.924139	1.01574	0.961723	-0.158064	-0.224204	5.57026e-05	2.07783e-05	1.18494e-06	2.69604e-06	1.53392e-05	0.0833068	9.21614e-07	9.91823e-06	1.38879e-06	1.8732e-05	0.166439	0.0047822
RDRS03354	FALSE	Dshi_3360	YP_001534694	NC_009952	flagellar FlaF family protein	-0.840776	-2.46273	-0.618136	-1.24043	-0.619846	-3.81185	-0.953105	0.215883	-0.163675	-1.67038	-3.81961	-3.74402	0.0336835	2.12778e-05	0.0479907	0.00123008	0.140656	2.44469e-08	0.0045584	0.577358	0.622503	0.000325062	2.18797e-08	1.36165e-10
RDRS03746	FALSE	Dshi_3754	YP_001541965	NC_009955	WGR domain protein	0.633745	0.753605	0.987432	1.05045	1.05793	-0.0367642	1.04013	0.70254	0.911681	0.859407	0.0940664	0.101156	0.000147907	3.24831e-05	5.00068e-07	4.44258e-07	3.84822e-06	0.706897	2.68796e-07	1.78958e-05	5.94866e-07	9.01614e-06	0.315216	0.0817857
RDRS03478	FALSE	Dshi_3484	YP_001534818	NC_009952	Hpt domain protein	-0.951811	-1.95646	-0.686896	-1.11944	-0.585792	-2.32416	-1.01073	-0.147117	-0.284357	-1.43976	-2.42017	-2.74828	0.000456092	1.86496e-06	0.00100684	3.04261e-05	0.0167428	1.16885e-08	4.20548e-05	0.490567	0.0875188	1.27186e-05	7.25552e-09	1.03041e-11
RDRS02709	FALSE	Dshi_2715	YP_001534049	NC_009952	DEAD/DEAH box helicase domain protein	-0.547069	-0.754307	-0.465634	-0.881808	-0.64165	-0.558116	-1.26433	-0.944395	-0.718205	-0.313115	-0.579404	-0.90923	0.417631	0.233197	0.34443	0.0787733	0.345478	0.212148	0.0110589	0.0757801	0.111579	0.615254	0.191129	0.00362743
RDRS03630	FALSE	Dshi_3637	YP_001541851	NC_009955	hypothetical protein	0.536788	0.490342	0.88839	0.906511	0.632879	-2.53281	1.01611	0.74963	0.757127	0.681821	-2.79215	-2.6703	0.000573029	0.00114156	1.44061e-06	1.99009e-06	0.000260912	4.36095e-11	3.74121e-07	1.17478e-05	3.14331e-06	6.55391e-05	1.18529e-11	7.33373e-14
RDRS00947	FALSE	Dshi_0948	YP_001532294	NC_009952	L-lactate dehydrogenase (cytochrome)	1.6716	1.78686	1.96199	2.03689	1.80505	-1.01696	2.16582	1.84148	1.87093	1.71468	-1.10194	-0.966168	1.72724e-07	3.02468e-07	5.86423e-09	8.84802e-09	1.52202e-07	3.98626e-07	2.3739e-09	2.06154e-08	4.38291e-09	1.89991e-07	1.66747e-07	4.03733e-09
RDRS02461	FALSE	Dshi_2467	YP_001533802	NC_009952	mucin-associated surface protein (MASP)	0.680509	0.909513	0.284333	0.429008	0.402559	1.47105	0.371931	0.0934869	0.131571	0.591173	1.75463	2.09501	0.0035512	0.000440826	0.0904749	0.0187482	0.0750742	6.46476e-07	0.0269949	0.666161	0.43135	0.00583439	1.09589e-07	9.91384e-11
RDRS03252	FALSE	Dshi_3258	YP_001534592	NC_009952	flagellar biosynthesis protein FlhA	-0.587458	-1.36247	-0.325418	-0.51254	-0.319248	-1.64433	-0.549114	-0.030629	-0.0729293	-0.659652	-1.68805	-2.04671	0.0119317	2.9926e-05	0.069393	0.0100462	0.187645	4.17289e-07	0.00461329	0.904944	0.710371	0.00449552	3.00661e-07	2.41269e-10
RDRS00376	FALSE	Dshi_0377	YP_001531727	NC_009952	hypothetical protein	-0.842654	-1.48421	-0.486291	-0.918328	-0.437103	-2.0246	-0.807022	0.031927	-0.370686	-1.03375	-1.87764	-1.52602	0.145378	0.0154549	0.29709	0.0578412	0.540577	0.000300651	0.0709333	0.962308	0.414537	0.0579166	0.000463877	5.01227e-05
RDRS03633	FALSE	Dshi_3640	YP_001541854	NC_009955	type IV secretory pathway VirB3 family protein	0.576701	0.635314	0.860082	0.971374	0.744126	-2.6231	0.988765	0.679956	0.753529	0.662725	-2.82919	-3.13712	0.000819119	0.000384802	5.2958e-06	2.94002e-06	0.000198162	8.50721e-11	1.3008e-06	8.09927e-05	9.31342e-06	0.000194719	3.04293e-11	6.15098e-14
RDRS01580	FALSE	Dshi_1584	YP_001532927	NC_009952	hypothetical protein	-2.78003	-3.35462	-2.73861	-2.53522	-2.05632	-3.48862	-2.50905	-1.01555	-2.22839	-3.32272	-3.32041	-3.57609	3.04626e-06	5.99484e-07	2.99269e-07	9.29e-07	4.70966e-05	1.13319e-08	5.6195e-07	0.00201241	1.10902e-06	3.98636e-07	1.6795e-08	4.21259e-11
RDRS02454	FALSE	Dshi_2460	YP_001533795	NC_009952	GPW/gp25 family protein	0.419961	0.548046	0.0922145	0.136428	0.161602	0.998642	0.116217	-0.00507312	0.128893	0.117933	1.16609	1.38286	0.195168	0.0942937	0.755637	0.663262	0.717948	0.000691191	0.677622	0.990637	0.635623	0.732255	0.000180971	5.23635e-07
RDRS00933	FALSE	Dshi_0934	YP_001532280	NC_009952	transposase IS3/IS911 family protein	1.22051	1.3523	1.44232	1.55423	1.42953	-0.299675	1.61252	1.30896	1.37091	1.31738	-0.31306	-0.298823	3.04626e-06	1.37584e-06	6.93256e-08	6.4954e-08	1.09867e-06	0.0110119	2.13486e-08	3.3355e-07	6.11244e-08	9.22686e-07	0.00786986	0.000405471
RDRS03023	FALSE	Dshi_3029	YP_001534363	NC_009952	H+transporting two-sector ATPase C subunit	0.945801	0.921925	1.004	1.02228	0.762346	1.25492	1.02691	1.14766	0.797838	0.928146	1.30966	1.18805	4.93577e-05	5.2651e-05	4.1407e-06	5.24758e-06	0.000407898	2.62277e-07	2.89647e-06	2.76411e-06	1.59406e-05	4.04854e-05	1.56952e-07	2.65374e-09
RDRS00950	FALSE	Dshi_0951	YP_001532297	NC_009952	hypothetical protein	-1.20837	-1.14067	-0.922455	-0.858272	-0.729252	-1.68172	-0.696076	-1.10378	-0.61702	-0.946655	-1.5251	-1.59615	1.1463e-05	1.75958e-05	1.50491e-05	4.00564e-05	0.000937333	2.75265e-08	0.000141933	6.49444e-06	0.000240116	6.022e-05	7.00125e-08	2.39191e-10
RDRS03025	FALSE	Dshi_3031	YP_001534365	NC_009952	\ATP synthase F0, subunit I\""	0.689554	0.666606	0.515905	0.513994	0.470607	1.02402	0.377506	0.5933	0.362891	0.726651	0.840897	0.95724	0.000233238	0.000271321	0.000381867	0.000557046	0.00531637	5.7611e-07	0.00311167	0.000258653	0.00311843	0.000102384	3.49996e-06	7.53532e-09
RDRS00159	FALSE	Dshi_0159	YP_001531509	NC_009952	hypothetical protein	1.07635	1.19198	1.33239	1.31435	1.25996	-0.36516	1.32177	1.03558	1.32212	1.17355	0.087195	-0.052831	0.000166506	6.7363e-05	4.19656e-06	6.90505e-06	8.26965e-05	0.0309807	3.68127e-06	7.25058e-05	2.44929e-06	6.022e-05	0.598016	0.600589
RDRS04101	FALSE	Dshi_4116	YP_001542314	NC_009958	hypothetical protein	0.675846	0.666446	0.648106	0.681258	0.687385	0.824968	1.00587	0.786843	0.690244	0.732753	0.980615	0.883958	0.133333	0.149831	0.0680215	0.068144	0.153647	0.0195759	0.00747591	0.0485642	0.0423095	0.0804485	0.00698785	0.000535379
RDRS01080	FALSE	Dshi_1084	YP_001532427	NC_009952	hypothetical protein	-0.762451	-0.58637	0.0599962	-0.037906	0.130579	-2.81556	0.266114	-0.325334	0.3178	-0.49061	-2.67028	-2.86225	0.000733032	0.0050024	0.731508	0.852481	0.588688	5.01527e-10	0.0692921	0.0531854	0.0292181	0.00926319	7.52984e-10	1.67981e-12
RDRS00161	FALSE	Dshi_0161	YP_001531511	NC_009952	hypothetical protein	1.18384	1.22342	1.50164	1.42079	1.21417	0.472473	1.29889	0.981562	1.61397	0.667113	1.64442	1.06751	0.0268646	0.0258249	0.00181268	0.00349996	0.034241	0.227119	0.00425917	0.0363556	0.000701645	0.177337	0.00062105	0.000433368
RDRS03585	FALSE	Dshi_3592	YP_001534926	NC_009952	Cna B domain protein	0.703786	1.14178	0.846038	0.671857	0.92987	0.752134	0.808185	0.515522	0.5604	1.34949	1.25571	1.47467	0.00341797	9.22485e-05	0.000186724	0.00143809	0.000769438	0.000331629	0.000239324	0.0103131	0.00250949	1.8732e-05	3.49996e-06	5.40425e-09
RDRS03294	FALSE	Dshi_3300	YP_001534634	NC_009952	\transcriptional regulator, MarR family\""	1.29551	1.43697	1.5149	1.57348	1.46755	-0.624585	1.60813	1.50788	1.32179	1.44694	-0.485067	-0.188632	3.302e-06	1.86496e-06	1.00287e-07	1.17066e-07	2.10643e-06	0.000146947	4.96023e-08	2.60992e-07	1.93815e-07	9.53645e-07	0.000893536	0.0168871
RDRS00558	FALSE	Dshi_0560	YP_001531907	NC_009952	ABC transporter related	1.17201	1.10506	1.56749	1.25792	1.27589	0.634275	1.25134	0.852618	1.71511	0.33437	1.72837	1.21121	0.0126822	0.0213099	0.0004748	0.00307866	0.0124433	0.066229	0.002194	0.0362587	0.000145707	0.457986	0.000138093	4.75918e-05
RDRS03965	FALSE	Dshi_3975	YP_001542184	NC_009957	type IV secretory pathway VirB3 family protein	0.711989	0.77288	0.991553	1.07937	0.865256	-2.82184	1.1004	0.774219	0.89441	0.794795	-3.0724	-3.29502	0.00157317	0.000851464	1.97563e-05	1.52078e-05	0.000600642	6.35461e-10	7.16915e-06	0.000322367	2.74778e-05	0.000459715	2.53572e-10	6.61329e-13
RDRS03631	FALSE	Dshi_3638	YP_001541852	NC_009955	Lytic transglycosylase catalytic	0.364918	0.396574	0.63791	0.758805	0.599365	-2.60664	0.853495	0.550701	0.575431	0.406312	-2.80448	-3.06592	0.0122352	0.00897328	5.15994e-05	1.86002e-05	0.000803546	7.105e-11	3.73372e-06	0.000354795	7.28849e-05	0.00489699	2.59818e-11	6.15098e-14
RDRS03642	FALSE	Dshi_3649	YP_001541863	NC_009955	hypothetical protein	1.18832	1.13581	1.40112	1.47008	1.34845	-1.68677	1.63888	1.38812	1.2708	1.49921	-1.80819	-1.79687	3.04626e-06	4.34702e-06	7.82271e-08	8.61686e-08	1.73966e-06	4.77741e-09	1.87902e-08	1.98075e-07	9.07106e-08	3.60677e-07	2.16272e-09	1.01465e-11
RDRS03634	FALSE	Dshi_3641	YP_001541855	NC_009955	CagE TrbE VirB component of type IV transporter system	0.63592	0.703327	0.888204	0.933042	0.812246	-2.75819	1.10924	0.763697	0.866991	0.907316	-2.9756	-3.09427	0.000252148	0.000103362	2.39517e-06	2.4788e-06	6.90435e-05	3.6853e-11	2.90391e-07	1.62773e-05	1.69384e-06	1.08949e-05	1.18529e-11	5.48915e-14
RDRS00162	FALSE	Dshi_0162	YP_001531512	NC_009952	hypothetical protein	0.768263	0.638794	0.869955	0.780057	0.676528	0.446171	0.775793	0.626745	0.868592	0.250427	1.1156	0.782002	0.0201609	0.0557715	0.00278041	0.00712753	0.052209	0.0684368	0.00508214	0.0305215	0.00191221	0.429954	0.000289281	0.000106792
RDRS04165	FALSE	Dshi_4185	YP_001542376	NC_009959	GntR domain protein	2.01656	1.97214	2.21849	2.099	2.13395	-0.949285	2.19239	2.00409	2.12222	2.06467	-0.683136	-0.777087	4.2517e-07	5.99484e-07	2.14536e-08	5.53747e-08	5.53324e-07	1.71853e-05	1.87902e-08	1.11159e-07	1.53166e-08	3.57279e-07	0.000228051	1.05557e-06
RDRS04203	FALSE	Dshi_4223	YP_001542414	NC_009959	Ferritin Dps family protein	0.0919563	0.0983053	0.160888	0.120865	0.074678	0.600486	0.218612	0.0622522	0.0310452	0.191188	0.853488	1.34497	0.826641	0.80111	0.496224	0.656755	0.86103	0.00806656	0.316545	0.839063	0.905311	0.486379	0.000681226	1.65666e-07
RDRS00294	FALSE	Dshi_0295	YP_001531645	NC_009952	ribosomal protein L14	-0.619814	-0.550796	-0.743982	-0.667775	-0.677953	-0.858587	-0.726066	-0.659798	-0.693338	-0.699701	-1.02888	-0.697293	9.84985e-05	0.000219927	3.08574e-06	1.18727e-05	8.26965e-05	3.98626e-07	3.20465e-06	1.62307e-05	3.10759e-06	2.61193e-05	6.30826e-08	2.19416e-08
RDRS02206	FALSE	Dshi_2210	YP_001533547	NC_009952	hypothetical protein	-0.276291	-0.782258	-0.660305	-0.937827	-0.836575	-1.49717	-1.08749	-0.619964	-0.867893	-1.0087	-1.38507	-1.30994	0.227033	0.0020718	0.00140607	0.000135552	0.00208424	9.20342e-07	2.48893e-05	0.0039184	0.000109799	0.00020704	1.86793e-06	2.46833e-08
RDRS01581	FALSE	Dshi_1585	YP_001532928	NC_009952	hypothetical protein	-1.1497	-1.48841	-1.24669	-1.28134	-1.30451	-1.28775	-1.29304	-1.1265	-1.07517	-1.41407	-1.22787	-1.24749	0.0004393	5.2844e-05	3.67257e-05	4.33211e-05	0.000260912	1.94885e-05	2.47344e-05	0.000181556	7.55076e-05	6.26427e-05	2.44517e-05	2.30935e-07
RDRS03261	FALSE	Dshi_3267	YP_001534601	NC_009952	hypothetical protein	-0.77295	-1.84667	-0.257513	-0.560925	-0.729059	-3.15263	-0.511096	0.187434	-0.14662	-1.06985	-3.44564	-3.3291	0.039401	0.000139829	0.406983	0.071323	0.0681155	9.80933e-08	0.0758948	0.61416	0.647536	0.00495899	3.78247e-08	2.78748e-10
RDRS02808	FALSE	Dshi_2814	YP_001534148	NC_009952	diguanylate cyclase	-1.35111	-2.46221	-0.766572	-1.33125	-0.896654	-3.2178	-1.34214	-0.207533	-0.483595	-1.41105	-3.22999	-3.18112	0.00189033	1.75958e-05	0.0152265	0.000600029	0.0307912	9.88421e-08	0.000362512	0.580946	0.0917947	0.00090697	8.54405e-08	5.86769e-10
RDRS00123	FALSE	Dshi_0123	YP_001531473	NC_009952	\transcriptional regulator, LysR family\""	-0.888805	-1.81038	-0.881915	-1.30205	-0.560298	-2.15211	-1.03432	-0.182744	-0.57395	-1.6149	-2.10579	-2.25161	0.0141231	0.000107189	0.00435686	0.000386472	0.138761	2.40132e-06	0.00138594	0.601575	0.0328965	0.000186911	2.63954e-06	1.01783e-08
RDRS01696	FALSE	Dshi_1700	YP_001533043	NC_009952	short-chain dehydrogenase/reductase SDR	-1.04242	-1.03011	-0.897386	-0.99092	-0.959197	-1.25854	-1.18124	-1.15936	-0.883004	-1.10691	-1.207	-0.957045	0.0185279	0.0233178	0.0131248	0.00963405	0.0414262	0.00118925	0.00228153	0.00489927	0.0104314	0.0100288	0.00143635	0.000222392
RDRS01648	FALSE	Dshi_1652	YP_001532995	NC_009952	hypothetical protein	-0.497108	-0.345031	-0.22475	-0.182094	-0.17102	-1.00585	-0.00838914	-0.371368	-0.173268	-0.22388	-1.13589	-0.780301	0.0273783	0.132516	0.20293	0.341251	0.530061	3.56954e-05	0.97125	0.0590885	0.309378	0.289071	1.05729e-05	3.81712e-06
RDRS00538	FALSE	Dshi_0540	YP_001531887	NC_009952	NnrUfamily protein	0.318357	0.285984	0.4278	0.0749584	0.0121917	1.14382	-0.204436	-0.0286019	-0.0921732	0.243932	0.9913	0.810955	0.278845	0.347763	0.0549642	0.797049	0.984752	8.70448e-05	0.357869	0.926463	0.704653	0.365041	0.000229877	2.20498e-05
RDRS03021	FALSE	Dshi_3027	YP_001534361	NC_009952	hypothetical protein	1.02044	0.967241	1.12792	1.017	0.847466	1.28938	1.00525	1.09723	0.825726	1.05299	1.32761	1.1296	6.76326e-06	1.07252e-05	3.73132e-07	1.63526e-06	6.28788e-05	4.02968e-08	7.76809e-07	1.16052e-06	3.10759e-06	4.40686e-06	2.94341e-08	8.62109e-10
RDRS03374	FALSE	Dshi_3380	YP_001534714	NC_009952	flagellar motor protein-like protein	-0.506164	-1.53886	-0.594324	-0.986978	-0.388797	-1.90354	-0.915054	0.150625	-0.398629	-1.06657	-1.95247	-2.01735	0.227033	0.00123747	0.0667348	0.00698842	0.414239	2.82878e-05	0.00758724	0.726411	0.192366	0.0088547	1.92238e-05	1.42664e-07
RDRS00611	FALSE	Dshi_0613	YP_001531960	NC_009952	band 7 protein	-0.744432	-1.26799	-0.500363	-0.684562	-0.466957	-1.5275	-0.706441	-0.0691533	-0.268449	-0.764094	-1.40428	-1.35915	0.0429416	0.00228828	0.0842419	0.0281017	0.244607	7.30807e-05	0.0169744	0.866011	0.343146	0.0294351	0.000123538	2.31064e-06
RDRS01610	FALSE	Dshi_1614	YP_001532957	NC_009952	protein of unknown function DUF853 NPT hydrolase putative	0.179798	0.461996	0.0553105	0.031461	0.22972	1.06079	0.0186236	-0.126609	-0.0507045	0.51052	1.21902	1.33452	0.270165	0.00653955	0.696638	0.850883	0.168905	8.07319e-07	0.902392	0.379417	0.707964	0.00207924	1.86468e-07	4.43225e-10
RDRS02456	FALSE	Dshi_2462	YP_001533797	NC_009952	Rhs element Vgr protein	0.433183	0.639188	0.103318	0.198058	0.255905	1.23736	0.166793	0.0382834	0.163446	0.469721	1.353	1.66027	0.153869	0.0414431	0.709823	0.473651	0.48083	8.82625e-05	0.507544	0.912976	0.508247	0.0970379	3.43876e-05	5.10162e-08
RDRS01134	FALSE	Dshi_1138	YP_001532481	NC_009952	DNA protecting protein DprA	-0.932841	-1.56535	-0.690545	-0.882273	-0.737501	-2.42209	-1.00853	-0.420063	-0.50997	-0.81311	-2.5301	-2.59826	0.00207461	3.77756e-05	0.0036001	0.000922391	0.0134452	4.73019e-08	0.00020787	0.0748145	0.0149944	0.0034259	2.95586e-08	1.17775e-10
RDRS02265	FALSE	Dshi_2269	YP_001533606	NC_009952	hypothetical protein	-0.658886	-1.65015	-0.529207	-0.95405	-0.659124	-1.89159	-0.72394	0.0493105	-0.271855	-1.214	-1.95927	-2.07693	0.000452458	4.05777e-07	0.000456953	5.24758e-06	0.000716928	3.03082e-09	3.07351e-05	0.761875	0.0218792	2.77691e-06	1.80406e-09	4.67298e-12
RDRS03742	FALSE	Dshi_3750	YP_001541961	NC_009955	plasmid stabilization system	1.09338	1.21765	1.33945	1.41001	1.33556	-0.580604	1.52857	1.24516	1.29608	1.31267	-0.612907	-0.444133	3.159e-05	1.1881e-05	7.47793e-07	7.7451e-07	1.15967e-05	0.000531519	1.84289e-07	2.83986e-06	5.94866e-07	5.51941e-06	0.000299496	8.39951e-05
RDRS00416	FALSE	Dshi_0417	YP_001531767	NC_009952	hypothetical protein	-0.509893	-0.491134	-0.048053	-0.0682057	-0.10593	-1.38733	-0.10804	-0.538405	0.0998774	-0.470802	-1.37091	-1.37272	0.0119261	0.0175911	0.797755	0.726874	0.693241	5.38462e-07	0.506105	0.00415925	0.532292	0.0141042	5.77295e-07	3.72716e-09
RDRS02453	FALSE	Dshi_2459	YP_001533794	NC_009952	hypothetical protein	0.423348	0.754604	0.0608617	0.38479	0.4958	0.840779	0.0778859	0.0158412	-0.0807683	1.04725	1.0004	1.34786	0.308806	0.060944	0.87627	0.245448	0.249276	0.00864716	0.830712	0.971663	0.819647	0.00774672	0.00258696	4.66965e-06
RDRS03129	FALSE	Dshi_3135	YP_001534469	NC_009952	hypothetical protein	-1.19466	-1.14199	-0.905077	-0.787202	-0.504095	-1.71138	-0.667602	-1.13643	-0.646411	-0.919059	-1.5691	-1.65067	1.23112e-05	1.75958e-05	1.79766e-05	8.4585e-05	0.0109633	2.44469e-08	0.000203894	5.48897e-06	0.000181249	7.34885e-05	5.63111e-08	1.6697e-10
RDRS03658	FALSE	Dshi_3665	YP_001541879	NC_009955	\transcriptional modulator of MazE/toxin, MazF\""	0.608251	0.699592	0.872549	0.915843	0.795081	-0.723375	1.06628	0.79164	0.816835	0.680531	-0.69995	-0.672373	0.00091862	0.000308901	8.0449e-06	8.41719e-06	0.000198636	2.84486e-05	1.20625e-06	3.66662e-05	8.42061e-06	0.000266136	3.1513e-05	5.33287e-07
RDRS04056	FALSE	Dshi_4067	YP_001542275	NC_009958	hypothetical protein	-0.157512	-1.73866	-0.0560292	-0.617933	-0.361208	-2.51354	-0.673468	0.439427	0.0231562	-0.383772	-2.60246	-2.54046	0.806307	0.000662075	0.898132	0.0817113	0.479851	3.44987e-06	0.0434639	0.246113	0.953532	0.348917	2.22287e-06	2.16028e-08
RDRS03966	FALSE	Dshi_3976	YP_001542185	NC_009957	CagE TrbE VirB component of type IV transporter system	0.898988	0.834189	1.23777	1.22154	1.01722	-2.92413	1.32283	1.05595	1.0349	1.11857	-3.10057	-3.26239	0.00011715	0.000183644	1.10673e-06	2.04143e-06	7.89505e-05	1.44738e-10	5.6195e-07	8.75237e-06	3.02857e-06	1.39605e-05	6.58032e-11	1.95858e-13
RDRS01524	FALSE	Dshi_1528	YP_001532871	NC_009952	domain of unknown function DUF1732	0.858298	1.19055	0.663521	0.70574	0.81181	1.56768	0.618681	0.395989	0.472521	1.03618	1.66067	1.62937	0.00945841	0.00122887	0.0120379	0.0108284	0.0196895	1.60479e-05	0.015754	0.155001	0.0481018	0.00206288	8.15268e-06	8.864e-08
RDRS01800	FALSE	Dshi_1804	YP_001533147	NC_009952	ComEC/Rec2-related protein	-0.238299	-0.811128	-0.0368556	-0.0796621	-0.292915	-2.15684	-0.189464	0.141528	-0.0965201	-0.415274	-2.44571	-2.04413	0.629333	0.0451349	0.923016	0.850433	0.547788	6.45362e-06	0.566634	0.734216	0.782301	0.264619	1.81167e-06	8.10837e-08
RDRS00901	FALSE	Dshi_0903	YP_001532249	NC_009952	hypothetical protein	0.77929	0.893188	0.686373	0.751193	0.772745	1.09058	0.644909	0.709249	0.59833	0.950761	1.13126	1.18376	4.44436e-05	1.2866e-05	1.71493e-05	1.23156e-05	8.01577e-05	1.30724e-07	2.53612e-05	2.46304e-05	3.07674e-05	6.71379e-06	8.20186e-08	2.80782e-10
RDRS00815	FALSE	Dshi_0817	YP_001532163	NC_009952	hypothetical protein	-0.872271	-1.7476	-0.695902	-0.960443	-0.848192	-1.97671	-1.20774	-0.602084	-0.698077	-0.864551	-2.34295	-2.47397	0.029673	0.000363749	0.0296849	0.00683775	0.0471615	1.53659e-05	0.00104434	0.0840513	0.0229051	0.0234567	2.91401e-06	1.32291e-08
RDRS01962	FALSE	Dshi_1966	YP_001533307	NC_009952	dihydrolipoamide dehydrogenase	0.427889	0.53604	0.280178	0.481795	0.34142	0.959663	0.521027	0.482017	0.36042	0.330893	1.00071	1.32131	0.119537	0.0571935	0.198618	0.0374189	0.255831	0.00029946	0.0184333	0.0483559	0.0811729	0.199432	0.000182314	1.81699e-07
RDRS00623	FALSE	Dshi_0625	YP_001531972	NC_009952	hypothetical protein	-0.986013	-1.03637	-0.538854	-0.888432	-0.779891	-1.44396	-1.06709	-1.20561	-0.809463	-1.11375	-1.70534	-1.49025	0.00455756	0.00370262	0.0367142	0.00298113	0.0261178	3.75766e-05	0.000548952	0.00046571	0.00287924	0.00141924	7.38796e-06	2.62615e-07
RDRS01842	FALSE	Dshi_1846	YP_001533189	NC_009952	hypothetical protein	-0.77149	-0.9981	-0.380318	-0.559998	-0.419245	-1.11484	-0.728846	-0.442115	-0.182048	-0.646931	-1.20956	-1.24139	0.00209315	0.00030731	0.0333728	0.00531342	0.0759219	1.43634e-05	0.000596375	0.0262198	0.281161	0.00448033	5.87385e-06	4.05394e-08
RDRS03639	FALSE	Dshi_3646	YP_001541860	NC_009955	hypothetical protein	0.87238	0.853553	1.08569	1.18594	1.08171	-2.29065	1.29839	1.00636	1.01565	1.0923	-2.67558	-2.73095	9.59794e-07	1.46203e-06	2.14536e-08	1.61996e-08	3.84992e-07	9.83935e-12	4.02409e-09	9.67349e-08	1.53166e-08	2.06675e-07	2.81888e-12	8.00698e-15
RDRS01640	FALSE	Dshi_1644	YP_001532987	NC_009952	integral membrane sensor hybrid histidine kinase	-1.03146	-1.69476	-0.920245	-1.20699	-1.01799	-1.49765	-1.02712	-0.162309	-0.668565	-1.40059	-1.67094	-1.98496	6.20256e-06	3.02468e-07	2.25983e-06	3.00703e-07	1.35969e-05	1.00453e-08	6.81461e-07	0.187486	1.84702e-05	3.98636e-07	3.06768e-09	3.26679e-12
RDRS00905	FALSE	Dshi_0906	YP_001532252	NC_009952	binding-protein-dependent transport systems inner membrane component	0.977223	0.994524	0.941484	0.998797	1.05888	1.2201	0.919324	0.988291	0.916862	1.13969	1.28617	1.16911	5.43579e-06	5.37755e-06	9.68004e-07	9.06394e-07	4.82323e-06	3.24839e-08	8.71765e-07	1.38436e-06	6.91931e-07	1.01478e-06	1.8477e-08	2.48048e-10
RDRS01293	FALSE	Dshi_1297	YP_001532640	NC_009952	acyl-CoA dehydrogenase domain protein	-0.0451046	-0.0656603	0.0937377	0.0336421	0.0544507	-1.42431	-0.173724	-0.178762	0.0357864	0.0212476	-1.34781	-1.04409	0.959296	0.914634	0.817195	0.941717	0.93975	0.000350183	0.627132	0.675664	0.926265	0.964776	0.000462373	7.54275e-05
RDRS02703	FALSE	Dshi_2709	YP_001534043	NC_009952	hypothetical protein	-0.916159	-0.955852	-0.517408	-0.484597	-0.594032	-1.54504	-0.525368	-0.839431	-0.52476	-0.931727	-1.35725	-0.982856	0.0718917	0.0669126	0.200431	0.260763	0.292102	0.000859292	0.179651	0.0617258	0.167188	0.0522023	0.00190232	0.000621226
RDRS03772	FALSE	Dshi_3780	YP_001541991	NC_009955	hypothetical protein	0.307088	0.0979746	0.348271	0.842462	0.294138	0.878662	1.01483	0.796944	0.229371	0.474659	0.535596	0.975927	0.437023	0.847536	0.208852	0.00698842	0.48083	0.00318317	0.00147271	0.0128329	0.400236	0.144704	0.0419613	2.98521e-05
RDRS01079	FALSE	Dshi_1083	YP_001532426	NC_009952	RDD domain containing protein	-0.47064	-0.421057	-0.112157	-0.0789401	0.0120312	-1.18356	-0.0472839	-0.357715	0.0119664	-0.388662	-0.923989	-1.02602	0.039631	0.0718395	0.573019	0.727622	0.980968	1.06212e-05	0.825409	0.0748037	0.955646	0.0687839	7.76747e-05	3.54558e-07
RDRS04112	FALSE	Dshi_4129	YP_001542323	NC_009958	polysaccharide biosynthesis protein	0.799553	0.689701	0.739366	0.606454	0.579815	0.797152	0.450619	0.559583	0.440448	0.969666	1.06044	0.852605	0.0102232	0.0267076	0.00466149	0.0186264	0.0695698	0.00215624	0.051866	0.0355683	0.0513713	0.00218274	0.000225569	2.5081e-05
RDRS03159	FALSE	Dshi_3165	YP_001534499	NC_009952	hypothetical protein	-0.604538	-1.07915	-0.576429	-1.12954	-0.939566	-0.514425	-1.47273	-0.94756	-0.871655	-0.570618	-0.903877	-1.13415	0.413644	0.11324	0.276657	0.0424475	0.184796	0.29781	0.00780945	0.103221	0.0801583	0.37031	0.0665629	0.00149718
RDRS02280	FALSE	Dshi_2284	YP_001533621	NC_009952	beta-lactamase	2.64966	0.72984	0.843054	0.818282	0.949692	3.0375	0.76023	0.423539	0.690917	0.798078	2.88387	-0.206003	4.55926e-09	0.00025843	1.31962e-05	2.60144e-05	6.82105e-05	4.95666e-11	2.81104e-05	0.00489927	4.15537e-05	9.38916e-05	5.87962e-11	0.00897133
RDRS01662	FALSE	Dshi_1666	YP_001533009	NC_009952	globin	-0.822402	-1.60488	-0.61131	-1.19032	-0.695578	-1.38564	-1.0368	-0.181323	-0.215418	-1.19354	-1.34256	-1.54586	0.000147907	8.4013e-07	0.000260864	1.63526e-06	0.000814896	9.95892e-08	2.78818e-06	0.212738	0.0819302	6.04527e-06	1.25929e-07	1.60862e-10
RDRS02026	FALSE	Dshi_2030	YP_001533370	NC_009952	hypothetical protein	0.792913	1.04464	0.958151	0.991957	1.11143	-1.26177	0.996581	0.861703	0.631927	1.15645	-1.19493	-0.771636	0.000303902	3.16702e-05	9.94891e-06	1.19647e-05	3.88724e-05	4.45981e-07	6.22469e-06	5.07706e-05	0.00019957	1.08949e-05	7.27533e-07	4.34316e-07
RDRS03628	FALSE	Dshi_3635	YP_001541849	NC_009955	\transcriptional regulator, XRE family\""	0.401655	0.329964	0.627074	0.740329	0.610696	-1.02292	0.712554	0.600003	0.464645	0.567544	-1.03497	-0.794239	0.0747585	0.155326	0.00212393	0.000939752	0.0143525	3.46507e-05	0.000802292	0.00492345	0.00964898	0.0106196	2.58805e-05	3.65721e-06
RDRS03359	FALSE	Dshi_3365	YP_001534699	NC_009952	flagellar hook capping protein	-0.64589	-1.21927	-0.291314	-0.623275	-0.449113	-1.37357	-0.528838	0.0608708	-0.0281288	-0.712088	-1.36525	-1.42627	0.000557134	4.34702e-06	0.0207384	0.000188276	0.00983643	5.49627e-08	0.000427546	0.705834	0.838863	0.000178009	5.73495e-08	1.87514e-10
RDRS03243	FALSE	Dshi_3249	YP_001534583	NC_009952	hypothetical protein	-1.25614	-2.41966	-0.598904	-0.980363	-0.850652	-3.24163	-0.904112	-0.154007	-0.446947	-1.26641	-3.47641	-3.27866	0.000270703	1.86496e-06	0.00937636	0.000482283	0.00667606	4.39892e-09	0.000560487	0.566841	0.032123	0.000172295	1.87133e-09	1.36334e-11
RDRS03358	FALSE	Dshi_3364	YP_001534698	NC_009952	hypothetical protein	-0.639093	-1.15256	-0.477766	-0.731765	-0.51209	-1.39558	-0.690683	-0.0469401	-0.229439	-0.615005	-1.65605	-1.53354	0.00737479	0.000112838	0.0115713	0.00106094	0.0373147	2.15011e-06	0.00103251	0.854395	0.173875	0.00685703	3.63729e-07	5.34825e-09
RDRS03627	FALSE	Dshi_3634	YP_001541848	NC_009955	hypothetical protein	0.632212	0.613784	0.817512	0.870389	0.808692	-0.706407	1.01016	0.778741	0.791151	0.703149	-0.81582	-0.85684	0.0046576	0.00644358	0.000160242	0.000133554	0.00150451	0.000357229	2.41721e-05	0.000454885	0.000123985	0.00159473	9.74388e-05	8.02324e-07
RDRS03357	FALSE	Dshi_3363	YP_001534697	NC_009952	\flagellar protein FlgJ, putative\""	-1.12293	-2.72312	-0.836263	-1.36501	-0.896885	-3.40257	-1.45321	-0.353052	-0.622148	-1.48605	-3.63374	-3.95515	0.0020425	2.61618e-06	0.00339885	0.000123446	0.0124029	1.09599e-08	4.47459e-05	0.213932	0.0137701	0.000175996	5.08751e-09	1.08907e-11
RDRS00571	FALSE	Dshi_0573	YP_001531920	NC_009952	hypothetical protein	-0.316239	-0.0517489	-0.028947	0.138502	0.0806339	-1.07002	0.0574588	-0.107838	-0.057716	-0.0918812	-1.57004	-0.995371	0.290466	0.900168	0.919516	0.611167	0.853086	0.000165404	0.828283	0.717363	0.821324	0.769717	5.10353e-06	3.86274e-06
RDRS00560	FALSE	Dshi_0562	YP_001531909	NC_009952	hypothetical protein	1.16865	1.21265	1.44343	1.29203	1.55615	0.914873	1.21532	0.941221	1.43592	1.10636	1.76734	1.44503	0.0510828	0.0487242	0.00535485	0.0131645	0.0184173	0.0456571	0.0128939	0.0742168	0.00389521	0.0498531	0.000938775	0.000104149
RDRS02172	FALSE	Dshi_2176	YP_001533513	NC_009952	hypothetical protein	-0.62144	-1.219	-0.750904	-0.914414	-0.775955	-1.50429	-1.08577	-1.1593	-1.11176	-1.16011	-1.5404	-0.930769	0.30743	0.0397414	0.0991719	0.056702	0.210744	0.00242923	0.0187411	0.0244282	0.0137846	0.0344109	0.00183453	0.00222986
RDRS01523	FALSE	Dshi_1527	YP_001532870	NC_009952	protein of unknown function DUF1457	-0.385668	-1.04916	-0.131096	-0.21406	-0.148583	-1.66683	-0.0996256	0.185553	0.0638764	-0.458344	-1.6919	-1.81054	0.00579979	4.19986e-06	0.20763	0.0510706	0.309328	2.20333e-09	0.335832	0.107411	0.553613	0.00135146	1.67675e-09	4.333e-12
RDRS03022	FALSE	Dshi_3028	YP_001534362	NC_009952	H+transporting two-sector ATPase B/B' subunit	0.930304	0.866979	0.886412	0.885814	0.729883	1.2441	0.874868	1.01388	0.690764	0.982755	1.40791	1.14832	5.57026e-05	8.92131e-05	1.17417e-05	1.83016e-05	0.00058062	2.93906e-07	1.2109e-05	7.4897e-06	5.54658e-05	2.58048e-05	7.92937e-08	3.86328e-09
RDRS01405	FALSE	Dshi_1409	YP_001532752	NC_009952	hypothetical protein	-0.946964	-1.82875	-0.49866	-0.880491	-0.56461	-2.5364	-0.926245	-0.0321041	-0.218073	-1.01196	-2.37985	-2.5025	0.00939965	9.05973e-05	0.07034	0.00524652	0.131369	4.05474e-07	0.00264948	0.932075	0.42601	0.00455865	7.2676e-07	2.81552e-09
RDRS04161	FALSE	Dshi_4181	YP_001542372	NC_009959	hypothetical protein	0.639176	0.74788	0.654246	0.597261	0.738883	0.0239468	0.598836	0.631988	0.480235	1.03612	0.032856	0.144171	0.00338136	0.00117201	0.000607005	0.001635	0.00208424	0.880378	0.00107585	0.00152828	0.00358771	6.86603e-05	0.836426	0.110043
RDRS04133	FALSE	Dshi_4152	YP_001542344	NC_009958	autoinducer synthesis protein	-0.684366	-1.43706	-0.938289	-1.30337	-0.816409	-1.4036	-1.24685	-0.399275	-0.725953	-1.0927	-1.27405	-1.4221	0.0245916	0.000181007	0.000938879	0.000101901	0.0141718	2.6974e-05	9.30735e-05	0.131174	0.00370421	0.00101642	5.23171e-05	2.11197e-07
RDRS03251	FALSE	Dshi_3257	YP_001534591	NC_009952	type III secretion system inner membrane R protein	-0.344168	-0.939521	-0.103875	-0.317922	-0.0871321	-1.2035	-0.312799	0.128014	0.118186	-0.348678	-1.09575	-1.2027	0.0990471	0.000309672	0.569553	0.0680338	0.771233	4.23716e-06	0.0533909	0.531958	0.482245	0.0751209	8.3801e-06	3.08074e-08
RDRS01400	FALSE	Dshi_1404	YP_001532747	NC_009952	hypothetical protein	0.05396	-0.21738	0.539422	0.510253	0.853878	-0.301105	0.89798	0.0950417	1.04387	0.136678	-0.328671	-0.285782	0.954467	0.709408	0.114199	0.15525	0.0648864	0.350582	0.0114244	0.842249	0.00370421	0.773863	0.302334	0.144965
RDRS03869	FALSE	Dshi_3879	YP_001542088	NC_009956	hypothetical protein	0.0681043	0.252035	-0.188607	-0.144025	0.144135	1.09417	-0.058814	-0.0831782	-0.110642	0.483097	0.892476	1.19489	0.927204	0.594542	0.573852	0.704854	0.799344	0.00133142	0.872324	0.846346	0.742651	0.179891	0.00471954	1.13284e-05
